# Supplementary material for: The effect of overcrowding in emergency departments on the admission rate according to the emergency triage level
Source: PLoS One. 2021 Feb 17;16(2):e0247042. doi: 10.1371/journal.pone.0247042 (PMC7888587; doi:10.1371/journal.pone.0247042)
Supplement: S1 Data — (XLSX) [file pone.0247042.s001.xlsx]

## Sheet: Data
No	Age	Gender	KTAS_value	No_of_ER_patients	Overcrowding	Medical_Nonmedicia	Mode_of_arrival	Mental state	SBP	DBP	PR	RR	BT	SpO2	Complaint_category	Admission	Arrival time
1	84	1	2	12	1	1	2	A	115	50	60	20	36.2	97	4	1	2
2	58	2	4	13	1	1	1	A	155	87	77	16	36.4	98	1	0	2
3	63	1	4	13	1	1	2	A	117	66	80	16	36.3	97	5	1	2
4	21	2	4	15	1	2	1	A	125	69	89	16	37.4	98	8	0	1
5	24	2	4	15	1	2	1	A	140	88	119	16	36.5	98	8	0	1
6	26	2	4	15	1	2	1	A	120	88	77	16	36.5	98	4	0	1
7	63	1	5	15	1	1	1	A	137	84	85	16	36	98	6	0	1
8	45	2	3	15	1	1	1	A	109	75	124	16	38.2	98	2	1	1
9	80	1	1	15	1	1	1	A	79	61	121	28	35	77	6	1	1
10	25	2	5	15	1	1	1	A	173	84	95	19	37.5	99	7	0	1
11	60	2	3	15	1	1	2	A	165	88	74	20	36.2	99	3	0	1
12	73	2	4	15	1	1	1	A	184	79	62	16	36.1	100	8	0	1
13	64	2	4	15	1	1	1	A	152	83	66	16	36.1	100	7	0	1
14	52	1	4	15	1	1	1	A	119	75	77	16	36.9	100	1	1	1
15	68	1	3	15	1	1	1	A	86	65	127	16	36.5	97	1	0	1
16	75	1	3	15	1	1	2	A	230	110	80	16	36.6	94	3	1	2
17	60	2	4	16	1	1	1	A	142	93	84	16	36.4	99	3	1	2
18	68	1	4	16	1	1	1	A	158	87	104	16	36.5	99	8	0	2
19	70	1	4	16	1	1	2	A	149	76	89	20	37.9	96	1	1	2
20	87	1	2	16	1	1	1	A	159	78	60	18	36.3	100	4	0	2
22	22	2	4	16	1	2	1	A	106	72	85	14	36.8	99	3	0	2
23	71	2	4	16	1	1	1	A	121	74	97	14	36.7	97	1	1	2
24	51	1	4	16	1	1	1	A	143	95	100	14	36.4	97	8	0	2
25	71	2	4	16	1	1	1	A	104	71	68	17	36.3	99	1	0	2
26	27	2	5	16	1	1	1	A	137	85	98	16	37.1	99	8	0	2
27	64	2	5	16	1	1	1	A	138	87	81	16	36.2	96	2	1	2
28	65	2	5	16	1	1	1	A	176	98	79	17	35.6	98	5	0	2
29	82	1	2	16	1	1	2	A	171	79	73	15	36.6	96	6	1	2
30	74	1	4	16	1	1	1	A	158	82	73	18	37.4	97	8	0	2
31	61	2	4	16	1	1	1	A	107	69	96	18	36.9	100	2	0	1
32	71	1	3	16	1	1	1	A	133	81	91	24	36.5	90	6	0	1
33	24	2	4	16	1	1	1	A	122	81	82	18	36	97	1	0	1
34	91	2	4	16	1	1	2	A	187	87	74	20	36.8	96	5	0	1
35	50	2	2	17	1	1	1	A	176	125	160	20	38.4	92	2	1	2
36	47	2	4	17	1	2	1	A	211	106	73	18	36.2	100	4	0	2
37	27	2	3	17	1	1	1	A	124	58	73	18	36.6	99	1	0	2
38	82	2	3	17	1	1	1	A	193	95	74	18	37.1	99	3	0	2
39	28	2	3	17	1	1	1	A	115	67	82	14	37	100	8	0	1
40	71	2	4	17	1	1	1	A	140	63	104	14	37	98	1	0	1
41	58	2	3	17	1	1	1	A	100	84	95	14	37	100	3	0	1
42	47	1	4	17	1	1	1	A	113	77	104	16	36.1	98	1	1	2
43	57	1	3	17	1	1	2	A	124	94	96	16	36.7	96	6	1	2
44	70	2	3	17	1	2	2	A	182	90	78	16	36.5	100	8	0	2
45	54	2	4	17	1	1	1	A	152	77	87	16	37	100	4	0	2
46	48	2	4	17	1	1	1	A	112	86	125	16	36.1	100	2	0	2
47	83	1	3	17	1	1	2	A	157	76	82	20	36.6	96	3	0	2
48	39	1	4	17	1	1	1	A	159	78	88	16	36.1	100	8	1	1
49	53	1	4	17	1	1	1	A	100	76	75	16	36.4	100	7	0	1
50	56	2	3	17	1	1	2	A	134	73	67	30	36.3	100	3	0	2
51	52	1	4	17	1	1	1	A	129	93	104	18	36.7	98	3	0	2
52	90	1	3	17	1	1	2	A	176	84	63	20	36.1	98	3	0	2
53	62	1	3	17	1	1	1	A	133	80	109	18	36.9	95	6	0	2
54	25	1	5	17	1	2	1	A	146	82	77	15	36.9	98	5	0	1
55	83	2	3	17	1	1	2	P	242	107	78	20	35.7	83	3	1	1
56	37	2	4	17	1	1	1	A	105	67	73	15	36.5	99	3	0	1
57	27	2	4	17	1	1	1	A	110	75	100	15	39.1	98	3	0	1
58	82	1	4	17	1	1	1	A	174	87	98	15	36.6	95	2	0	1
59	50	1	4	17	1	1	1	A	165	107	70	15	35.6	98	8	1	2
60	63	1	4	17	1	2	2	A	166	101	105	20	36.6	98	2	0	2
61	82	2	4	17	1	1	2	A	139	66	79	20	37.6	92	2	1	2
62	70	1	2	17	1	1	2	A	171	75	113	20	36.7	98	3	1	2
63	29	2	4	17	1	2	2	A	105	71	77	16	36.1	99	8	0	2
65	61	2	3	18	1	1	1	A	121	57	110	16	36	98	4	1	1
66	26	1	4	18	1	2	1	A	141	82	87	15	36.3	99	6	0	1
67	26	1	4	18	1	2	1	A	135	81	101	16	36.5	96	8	0	1
68	39	1	3	18	1	2	1	A	150	96	101	16	36	98	8	0	1
69	29	1	3	18	1	2	1	A	152	76	75	16	36.5	98	8	0	1
70	27	1	3	18	1	2	1	A	140	77	83	16	36.5	98	8	0	1
71	34	2	4	18	1	2	1	A	120	63	89	20	37.2	97	5	0	2
72	33	1	4	18	1	2	1	A	113	75	81	18	37.2	97	8	0	2
73	67	1	2	18	1	1	2	A	149	79	94	18	37.1	99	3	1	2
74	73	1	5	18	1	2	1	A	145	65	80	14	37	100	2	0	1
75	65	2	3	18	1	1	1	A	143	88	99	18	37	99	4	1	1
76	56	2	3	18	1	1	1	A	116	68	102	14	37	100	1	0	1
77	77	2	2	18	1	1	2	V	149	70	92	18	37	100	3	1	1
78	22	2	4	18	1	1	2	A	104	58	75	18	36.7	97	4	0	2
79	43	1	4	18	1	1	1	A	152	88	79	16	36.6	98	8	0	2
80	26	1	3	18	1	1	1	A	104	56	97	16	37.1	98	4	0	2
81	59	2	4	18	1	2	1	A	172	95	70	16	36	98	4	0	2
82	40	1	1	18	1	1	1	A	133	73	138	30	36.4	50	6	1	2
83	65	2	3	18	1	1	2	A	121	68	80	18	36.6	99	3	0	2
84	65	2	4	18	1	1	1	A	130	83	98	16	38.1	98	2	0	2
85	39	1	4	18	1	1	1	A	128	74	95	16	38.7	99	2	0	2
86	37	2	3	18	1	1	1	A	122	89	65	16	36.7	100	8	0	2
87	19	1	2	18	1	1	2	V	112	74	101	20	35.6	99	8	0	2
88	21	2	4	18	1	1	1	A	104	74	77	14	36.1	97	1	0	2
89	20	1	5	18	1	2	1	A	159	74	93	15	36.5	98	8	0	2
90	21	1	2	18	1	1	1	A	180	103	84	15	35.8	96	4	0	2
91	26	1	4	18	1	2	1	A	143	85	85	15	36.2	98	8	0	1
92	63	1	3	18	1	1	2	A	132	101	134	20	36.9	93	6	0	1
93	82	2	4	18	1	1	2	A	94	67	85	20	36.8	98	1	0	1
94	82	1	5	18	1	1	1	A	126	75	97	15	36.3	97	8	0	1
95	72	1	4	18	1	2	2	A	127	71	84	20	36.2	96	7	0	1
96	77	1	1	18	1	1	2	A	70	49	45	20	36.5	95	2	1	1
97	24	2	4	18	1	1	1	A	129	92	76	16	37.2	100	2	0	2
98	39	1	4	18	1	1	1	A	131	78	104	18	37.3	99	4	1	2
99	90	1	3	18	1	1	2	A	131	60	86	20	37.9	98	2	1	2
100	38	1	4	18	1	1	2	A	206	118	126	20	37.6	97	8	0	2
101	21	1	5	18	1	2	2	A	127	78	135	16	36	99	8	0	2
102	23	2	5	18	1	2	1	A	132	88	90	16	36	97	2	0	2
103	40	1	4	18	1	1	1	A	135	88	95	16	36.3	99	1	0	2
104	36	2	4	18	1	1	1	A	150	101	97	18	36.4	100	4	0	2
105	33	2	4	18	1	1	1	A	111	75	97	14	37.3	97	3	0	2
106	62	1	3	19	1	1	1	A	121	66	101	22	36	98	2	0	1
107	32	1	3	19	1	2	1	A	150	90	85	16	36.7	98	8	0	1
108	47	1	3	19	1	1	1	A	139	89	124	25	39.3	95	2	0	2
109	53	2	4	19	1	1	1	A	103	70	89	18	37.9	96	2	0	2
110	22	1	4	19	1	2	2	A	151	87	101	18	36.3	96	8	0	2
111	64	2	4	19	1	1	1	A	158	97	77	14	36.5	100	7	0	1
112	33	1	4	19	1	1	1	A	128	81	74	16	36	98	7	0	2
113	64	1	3	19	1	2	2	A	135	79	86	30	35.7	96	8	1	1
114	67	2	5	19	1	1	1	A	146	94	104	16	36.8	97	2	0	2
115	42	2	3	19	1	1	1	A	101	73	95	16	37.1	99	8	0	2
116	24	1	4	19	1	1	1	A	124	79	110	17	36.3	97	1	0	2
117	36	1	4	19	1	2	1	A	141	68	90	14	37	98	5	0	2
118	23	2	5	19	1	1	1	A	103	65	86	15	36.6	97	7	0	2
119	73	1	4	19	1	1	1	A	160	98	110	15	36.5	96	6	1	2
120	19	2	4	19	1	1	1	A	129	94	67	18	36.7	98	8	0	2
121	28	2	4	19	1	1	1	A	97	65	60	15	36.8	98	1	0	2
122	68	1	4	19	1	2	2	A	163	77	80	20	36.1	95	2	0	2
123	60	2	4	19	1	1	1	A	143	105	89	20	36.7	100	1	1	2
124	71	2	4	19	1	1	1	A	136	91	106	18	37.1	98	5	0	1
125	78	2	4	19	1	1	1	A	171	78	75	18	36.6	97	4	0	1
126	74	2	4	19	1	1	1	A	138	97	83	18	37.1	96	5	0	1
127	57	2	3	19	1	1	1	A	145	81	110	18	36.3	97	3	0	1
128	51	2	5	19	1	2	1	A	119	86	85	16	35.8	99	7	0	2
129	26	2	3	19	1	1	1	A	144	89	110	18	36	96	4	0	2
130	25	1	5	19	1	2	1	A	138	86	110	16	37.1	96	8	0	2
131	27	1	4	19	1	1	1	A	129	84	63	14	36.1	97	1	0	2
132	29	1	4	19	1	1	1	A	163	89	96	18	36.4	98	4	0	2
133	26	1	4	19	1	2	2	A	139	63	142	20	37.3	97	7	0	2
134	73	2	3	19	1	1	2	A	160	87	100	20	37.2	93	2	1	2
135	37	1	4	19	1	2	2	A	155	87	108	20	36.2	97	7	0	2
136	27	2	3	19	1	1	1	A	142	92	132	18	39.7	97	2	0	2
137	57	1	3	19	1	1	1	A	181	80	56	18	36.8	98	3	0	2
138	65	2	4	19	1	1	2	A	188	98	97	16	38.2	99	6	0	1
139	68	1	3	19	1	1	2	A	134	73	85	16	35.2	99	3	1	1
140	56	2	4	19	1	1	1	A	163	94	77	18	37.1	99	3	0	1
141	67	1	3	19	1	1	1	A	161	85	80	18	36.7	98	3	0	1
142	61	2	4	19	1	1	1	A	128	81	98	18	37.6	98	2	0	1
143	62	1	3	19	1	1	2	A	159	81	118	16	36.8	97	4	0	1
144	22	1	5	20	1	2	1	A	111	66	90	18	36.4	98	2	0	2
145	85	1	3	20	1	1	2	A	146	59	94	14	37	97	3	0	2
146	70	1	4	20	1	2	2	A	157	82	88	15	38.1	99	5	1	2
147	29	1	4	20	1	2	1	A	127	84	103	20	37.5	97	8	0	2
148	20	2	5	20	1	2	1	A	127	67	112	18	36.2	100	2	0	2
149	50	2	3	20	1	1	1	A	145	83	79	18	36.5	100	3	0	2
150	65	1	2	20	1	2	2	V	153	94	74	34	38.1	98	8	1	2
151	71	2	1	20	1	1	1	A	76	56	70	20	37.4	96	4	0	2
152	36	1	4	20	1	2	1	A	132	82	81	16	36.8	98	7	0	2
153	21	2	3	20	1	1	1	A	104	68	108	24	39.3	98	2	0	2
154	19	1	4	20	1	2	1	A	174	88	86	16	36.2	98	8	0	2
155	27	1	4	20	1	1	2	A	137	75	84	14	37.3	100	5	0	2
156	24	2	5	20	1	1	1	A	131	88	100	18	36.5	98	8	0	2
157	41	2	4	20	1	1	1	A	142	94	112	16	36.5	99	2	0	1
158	84	2	2	20	1	1	2	A	91	53	66	18	36.1	78	6	1	1
159	58	2	4	20	1	1	1	A	179	98	90	16	36.3	97	3	0	2
160	67	2	4	20	1	1	1	A	158	95	122	14	37	100	4	0	1
161	63	1	4	20	1	1	1	A	158	86	83	14	37	100	1	0	1
162	26	2	4	20	1	2	1	A	142	77	82	14	36	100	7	0	1
163	41	2	3	20	1	1	2	A	118	68	118	18	37.2	100	3	0	1
164	21	1	4	20	1	1	1	A	110	60	97	18	39	100	2	0	1
165	68	1	2	20	1	1	2	A	186	66	75	15	36.5	100	4	0	2
166	26	2	4	20	1	1	2	A	102	66	81	15	36.5	100	1	0	2
167	51	1	4	20	1	1	1	A	122	83	75	14	36.2	98	6	0	2
168	28	2	4	20	1	1	1	A	120	77	60	16	36.8	100	8	0	2
169	42	2	4	20	1	1	1	A	114	75	64	16	36	98	8	0	2
170	30	2	4	20	1	1	2	A	101	67	69	20	36	100	1	0	1
171	71	2	4	20	1	1	1	A	127	84	76	16	36.2	100	6	0	2
172	31	1	3	20	1	1	2	A	142	80	100	18	38.3	98	6	0	2
173	52	2	4	20	1	1	1	A	122	81	97	16	37.6	97	3	0	2
174	66	1	4	20	1	1	2	A	148	89	97	20	36.9	98	1	1	2
175	64	1	4	20	1	1	1	A	166	72	90	16	38.1	95	2	1	2
176	26	2	4	20	1	1	1	A	135	99	86	16	36.8	100	1	0	2
177	37	1	4	20	1	1	1	A	160	89	78	14	36.3	98	8	0	2
178	39	2	4	20	1	1	1	A	105	75	75	14	36.5	99	8	0	2
179	53	2	4	20	1	1	2	A	198	108	104	20	36.7	100	8	0	2
180	58	1	5	20	1	2	2	A	139	64	64	18	36.3	94	2	0	1
181	74	2	3	20	1	1	1	A	172	83	70	16	36	98	3	0	2
182	45	2	5	20	1	2	1	A	142	86	92	17	36.5	98	5	0	2
183	37	2	3	20	1	2	2	A	156	93	102	16	37.2	99	3	1	2
184	35	2	4	20	1	1	1	A	126	83	76	19	36.1	100	1	0	1
185	35	2	4	20	1	1	1	A	106	67	110	18	38.3	96	2	0	2
186	48	1	4	20	1	2	2	A	120	80	87	16	37.3	99	8	0	2
187	27	2	3	20	1	1	1	A	107	66	75	18	36.6	100	1	0	2
188	33	2	4	20	1	2	1	A	126	83	95	16	36.1	99	8	0	2
189	33	2	4	20	1	2	1	A	129	88	85	16	36.7	99	7	0	2
190	71	2	4	20	1	2	1	A	138	80	83	16	36.1	98	3	0	2
191	77	1	3	20	1	1	1	A	124	76	112	22	35.6	96	1	1	2
192	30	1	4	20	1	1	1	A	138	95	72	18	36.8	98	8	0	2
193	35	2	4	20	1	1	1	A	136	97	129	18	38.1	98	2	0	1
194	44	2	4	20	1	1	1	A	143	93	105	18	37.5	97	2	0	1
195	33	1	5	20	1	2	1	A	151	93	85	18	36.2	98	2	0	1
196	34	1	4	20	1	1	1	A	154	84	93	18	39.1	96	2	0	1
197	80	1	4	21	1	1	1	A	133	71	100	18	39.2	100	2	1	2
198	73	2	3	21	1	1	2	A	229	103	84	14	37.1	98	4	1	2
199	72	1	4	21	1	1	2	A	163	89	90	14	37.7	98	4	1	2
200	76	2	4	21	1	2	2	A	176	79	102	20	37.7	100	5	1	2
201	30	2	4	21	1	2	1	A	116	77	69	16	36	98	8	0	2
202	73	1	3	21	1	1	1	A	93	68	114	24	39.8	97	1	1	2
203	67	1	4	21	1	1	1	A	98	77	78	20	36.8	100	1	0	2
204	53	1	4	21	1	1	1	A	136	79	74	16	36	100	7	0	2
205	49	2	4	21	1	1	1	A	128	57	78	16	36.5	98	8	0	1
206	44	1	4	21	1	2	1	A	162	82	98	16	36	98	5	0	1
207	65	2	4	21	1	2	2	A	153	88	78	18	36.8	99	8	0	1
208	65	1	4	21	1	1	2	A	133	70	93	20	37.9	98	2	0	1
209	82	2	4	21	1	2	1	A	152	79	86	16	37.4	98	8	0	1
210	66	2	4	21	1	1	1	A	136	80	89	16	36.8	100	2	0	1
211	79	1	4	21	1	2	2	A	183	95	93	18	36.3	99	8	0	1
212	77	2	4	21	1	2	2	A	183	91	85	16	37.1	100	8	0	1
213	61	1	5	21	1	1	1	A	192	96	82	16	36.5	98	8	0	1
214	54	2	4	21	1	1	2	A	170	91	81	20	37.9	100	1	1	1
215	75	1	4	21	1	1	2	A	101	70	104	20	37.2	97	2	1	2
216	60	2	4	21	1	1	1	A	133	74	73	18	36.8	99	1	0	2
217	35	1	3	21	1	2	2	A	141	101	85	18	36.2	97	3	0	2
218	27	2	3	21	1	2	2	A	119	74	110	18	36.2	98	8	0	2
219	71	1	4	21	1	1	2	A	101	70	100	20	36.5	100	2	0	2
220	80	1	4	21	1	1	2	A	152	86	112	16	36.5	99	1	0	2
221	81	1	4	21	1	1	1	A	145	65	61	16	35.6	99	8	0	2
222	20	2	4	21	1	1	1	A	100	60	93	16	39	96	2	0	2
223	31	2	2	21	1	1	1	A	151	82	92	16	38	97	2	0	2
224	70	2	4	21	1	1	1	A	108	78	102	16	36.7	98	8	0	2
225	81	1	4	21	1	1	1	A	185	80	72	16	35.1	97	8	0	2
226	68	1	4	21	1	1	2	A	112	72	90	16	36.3	98	4	0	2
227	57	1	2	21	1	1	1	A	63	46	114	14	37	99	1	1	1
228	76	2	3	21	1	1	2	A	97	54	111	18	36.5	100	6	1	1
229	88	2	5	21	1	1	1	A	132	75	100	14	37.6	96	8	0	1
230	32	1	4	21	1	2	1	A	164	93	101	14	37	100	1	0	1
231	47	2	3	21	1	1	2	A	90	73	150	18	36.9	87	6	1	1
232	19	1	4	21	1	1	1	A	134	86	114	14	36.6	100	2	0	2
233	56	1	1	21	1	1	1	A	81	59	44	18	36	99	1	0	2
234	63	1	5	21	1	1	1	A	123	71	65	16	35.9	98	7	0	2
235	86	2	3	21	1	1	2	V	124	80	100	20	35	92	6	1	2
236	27	1	4	21	1	2	2	A	138	80	118	20	36.4	93	2	0	2
237	52	1	4	21	1	2	1	A	175	85	71	16	36	100	5	1	1
238	65	1	4	21	1	1	1	A	157	71	71	16	36.4	100	1	0	1
239	57	1	4	21	1	1	1	A	174	100	97	16	36.7	100	1	1	1
240	45	1	4	21	1	1	2	A	155	101	73	16	36.7	100	1	0	1
241	46	2	4	21	1	1	1	A	119	70	68	16	36	100	8	1	2
242	36	2	4	21	1	1	1	A	120	68	86	16	37	99	1	0	2
243	76	2	2	21	1	1	2	V	119	75	91	20	38.6	100	2	0	2
244	55	1	3	21	1	1	1	A	151	96	80	16	36.5	100	4	0	2
245	57	1	1	21	1	1	2	U	129	85	84	15	35.6	100	4	1	2
246	28	2	4	21	1	1	1	A	129	70	76	16	37.4	99	8	0	2
247	62	1	4	21	1	1	1	A	98	64	85	16	36	99	7	0	2
248	70	2	4	21	1	1	2	A	179	87	96	20	36.8	97	1	0	2
249	58	1	2	21	1	1	2	A	103	68	93	20	36.7	100	6	1	2
250	23	2	2	21	1	2	1	A	131	87	87	15	36.9	95	7	0	1
251	66	2	5	21	1	2	2	A	147	104	75	20	36.2	97	5	0	1
252	37	1	5	21	1	2	1	A	113	55	60	18	36.6	99	8	0	2
253	32	1	5	21	1	2	1	A	117	76	102	16	37.2	98	8	0	2
254	78	2	4	21	1	1	2	A	167	66	73	20	36.5	96	6	1	2
255	75	1	3	21	1	1	1	A	140	86	101	16	36.3	97	3	0	2
256	23	1	4	21	1	1	1	A	114	85	97	15	36.4	98	1	0	1
257	30	2	4	21	1	1	1	A	114	78	104	15	36.4	100	8	0	1
258	83	1	4	21	1	1	1	A	158	70	50	15	35.9	96	6	0	1
259	62	1	4	21	1	1	1	A	114	84	79	20	36.4	97	2	0	1
260	61	1	3	21	1	1	1	A	206	115	86	19	36	98	4	0	1
261	63	1	3	21	1	1	2	A	148	92	84	16	36.6	97	8	0	2
262	72	1	4	21	1	1	1	A	125	81	98	16	35	98	1	1	1
263	20	2	4	21	1	1	1	A	135	98	80	18	36.8	98	1	0	1
264	28	1	3	21	1	1	1	A	124	86	72	16	36.6	99	6	0	1
265	66	2	2	21	1	1	1	A	198	106	72	15	36.5	98	4	0	1
266	55	1	4	21	1	1	1	A	162	102	77	19	35.5	100	6	0	1
267	34	1	4	21	1	2	1	A	122	78	78	16	36.6	100	7	0	1
268	83	2	3	21	1	1	2	A	106	69	90	16	37	100	5	0	1
269	54	1	3	21	1	1	1	A	110	76	91	18	37	100	1	1	1
270	77	2	5	21	1	1	1	A	147	87	79	19	36.4	98	5	0	1
271	65	2	4	21	1	1	1	A	115	89	119	22	37.3	100	4	0	1
272	62	2	1	21	1	1	2	A	85	51	76	16	36.7	92	4	0	1
273	28	2	4	21	1	1	1	A	121	78	95	18	37.6	97	4	1	1
274	76	1	3	21	1	1	2	A	118	69	106	20	39.6	95	2	0	1
275	50	2	4	21	1	1	1	A	119	82	93	18	36.6	99	4	0	1
276	53	2	4	21	1	1	1	A	157	91	81	18	36.4	99	8	0	1
277	53	2	3	21	1	1	1	A	127	90	75	18	36.7	97	3	0	1
278	72	2	4	21	1	1	2	A	179	99	68	20	36	100	4	0	1
279	76	1	5	21	1	1	1	A	150	79	67	18	36.6	96	6	0	1
280	66	1	2	21	1	1	2	A	143	87	78	16	36.6	98	3	0	1
281	37	2	4	21	1	1	1	A	119	80	72	16	36.8	100	8	0	2
282	55	2	3	21	1	1	1	A	153	83	72	14	36.8	98	3	0	2
283	53	2	4	21	1	1	1	A	125	88	108	14	36.6	99	1	0	1
284	23	2	4	21	1	1	2	A	136	94	101	20	36.5	100	3	0	1
285	41	2	4	21	1	1	1	A	111	74	77	16	36.8	100	1	0	2
286	55	2	4	21	1	1	1	A	128	82	100	16	36.7	100	1	0	2
287	30	2	4	21	1	2	1	A	133	82	100	16	36.5	100	7	0	2
288	72	1	4	21	1	1	2	A	96	53	82	20	36	98	1	1	2
289	55	1	3	21	1	1	1	A	128	90	82	18	36.7	97	3	0	1
290	33	1	4	21	1	1	2	A	118	68	114	20	35.6	95	1	0	1
291	76	2	5	21	1	2	1	A	158	74	90	20	37.2	96	5	0	1
292	63	1	4	21	1	1	1	A	174	74	93	18	36.5	100	5	0	1
293	35	2	4	21	1	1	2	A	112	61	80	20	36.7	100	4	0	2
294	51	1	2	21	1	1	2	A	109	60	100	18	37.6	100	2	1	2
295	23	2	4	22	1	2	2	A	139	72	100	14	37.1	97	3	0	2
296	19	1	4	22	1	2	2	A	149	71	109	14	37.1	97	8	0	2
297	33	1	4	22	1	1	1	A	124	58	112	16	39	97	2	0	2
298	41	2	4	22	1	1	1	A	119	83	88	16	36	98	1	0	2
299	50	1	4	22	1	2	1	A	129	88	93	20	36.6	98	5	0	2
300	69	2	2	22	1	1	2	A	151	89	110	20	40.7	100	2	1	2
301	34	1	3	22	1	1	1	A	143	63	90	18	36.8	97	1	0	2
302	78	1	2	22	1	1	2	A	146	75	85	14	35.6	100	3	1	2
303	35	1	4	22	1	1	1	A	139	75	94	20	38.5	97	2	0	2
304	59	1	4	22	1	1	2	A	144	119	98	18	36.4	97	8	0	2
305	35	1	3	22	1	1	1	A	118	80	78	16	36.6	95	1	0	2
306	50	2	4	22	1	1	1	A	107	66	92	16	37.4	98	1	0	2
307	30	2	4	22	1	2	1	A	153	83	82	18	36.1	100	1	0	2
308	31	1	3	22	1	1	2	A	167	97	84	18	36.5	97	5	0	1
309	67	1	2	22	1	1	2	A	82	48	93	20	36.5	100	1	1	2
310	22	2	3	22	1	1	2	A	104	57	74	18	36.3	100	1	0	1
311	24	2	3	22	1	1	1	A	119	84	76	14	37	100	1	0	1
312	34	2	4	22	1	1	1	A	123	95	101	14	37.3	100	1	1	1
313	31	1	4	22	1	1	2	A	102	82	107	20	35	100	2	0	2
314	76	2	3	22	1	1	2	A	156	68	84	20	37	90	3	1	2
315	65	2	4	22	1	1	1	A	157	73	64	15	36.4	100	7	0	1
316	47	1	4	22	1	1	1	A	131	84	80	18	36.1	97	8	0	1
317	67	1	4	22	1	1	1	A	153	83	75	16	36	95	1	0	1
318	82	2	4	22	1	1	1	A	124	67	95	16	36.2	98	4	0	1
319	69	1	4	22	1	1	1	A	100	63	99	16	36.2	100	2	1	1
320	63	2	4	22	1	2	1	A	115	74	71	16	36.8	98	5	0	1
321	73	1	3	22	1	1	2	A	99	53	119	21	36.9	95	6	1	2
322	27	1	2	22	1	2	2	A	172	110	89	18	36.6	95	3	1	2
323	54	2	4	22	1	1	2	A	107	69	88	15	36.5	100	1	1	2
324	32	2	4	22	1	1	1	A	103	66	90	14	37.7	100	1	0	2
325	68	1	3	22	1	1	1	A	94	56	73	18	37.4	100	6	0	2
326	58	2	5	22	1	1	1	A	119	66	92	18	37.2	99	2	0	1
327	81	1	4	22	1	1	1	A	183	99	70	18	36.1	98	3	0	1
328	75	2	4	22	1	1	2	A	166	87	109	16	36.8	98	5	0	1
329	60	2	5	22	1	2	1	A	190	90	87	18	36.6	99	5	0	1
330	52	1	5	22	1	1	1	A	164	103	97	18	36.5	98	5	0	1
331	20	2	4	22	1	1	1	A	126	95	87	18	36.7	98	3	0	2
332	45	2	4	22	1	1	1	A	155	96	100	14	36.9	100	1	0	2
333	67	1	4	22	1	1	1	A	200	82	99	14	36	100	1	0	2
334	71	2	4	22	1	1	1	A	147	90	130	14	37.9	99	1	1	2
336	27	2	4	22	1	1	1	A	106	64	100	14	38.7	97	2	0	2
337	24	2	4	22	1	1	1	A	116	59	105	18	37.5	98	2	0	2
338	82	2	4	22	1	1	2	A	134	78	113	15	36.6	99	3	0	2
339	78	1	1	22	1	1	1	A	89	41	105	24	36.3	90	4	1	2
340	59	1	2	22	1	1	2	V	135	75	70	18	36.5	99	3	0	2
341	48	1	4	22	1	1	1	A	160	97	73	18	35.6	97	5	0	2
342	49	1	4	22	1	1	2	A	148	101	73	16	35.8	100	1	0	2
343	36	2	3	22	1	1	1	A	150	73	68	16	37.1	97	8	1	2
344	68	2	3	22	1	1	2	A	114	74	110	16	37.2	98	6	0	1
345	53	1	3	22	1	1	2	A	190	87	58	20	36	100	4	1	1
346	62	1	4	22	1	1	2	A	155	85	85	16	36.7	99	8	0	1
347	19	1	4	22	1	1	1	A	145	81	78	18	36	98	6	0	2
348	19	2	4	22	1	1	1	A	111	64	104	16	37.5	96	1	0	2
349	73	1	3	22	1	1	1	A	105	63	108	24	36.6	90	6	0	2
350	23	2	5	22	1	1	1	A	111	67	76	16	36.8	99	8	0	2
351	71	2	2	22	1	1	2	A	97	54	108	24	37.9	98	6	1	2
352	68	1	4	22	1	1	1	A	138	95	98	16	36	97	1	0	2
353	82	2	4	22	1	2	2	A	143	87	91	20	35.5	97	5	0	2
354	26	2	3	22	1	1	2	A	102	54	91	20	35.5	97	6	0	2
355	33	1	4	22	1	2	1	A	120	95	85	16	36	95	2	0	2
356	83	2	3	22	1	1	1	A	80	51	125	22	35.5	100	3	1	2
357	36	2	4	22	1	1	1	A	92	53	78	16	36.7	100	1	0	2
358	34	2	4	22	1	1	1	A	113	62	88	16	37	98	1	0	2
359	65	2	3	22	1	1	1	A	105	61	77	16	37.4	99	1	1	2
360	26	2	4	22	1	1	1	A	115	75	68	18	36.4	97	1	0	2
361	80	1	4	22	1	1	1	A	129	74	80	18	36.7	100	8	0	2
362	74	2	3	22	1	1	2	A	199	95	55	20	36.7	100	4	0	2
363	44	2	4	22	1	2	1	A	135	58	73	16	36.4	100	5	0	2
364	58	2	5	22	1	1	2	A	143	78	85	16	37.3	99	8	0	2
365	26	2	3	22	1	1	1	A	102	63	90	14	36.6	99	6	0	2
366	71	2	3	22	1	1	1	A	163	73	65	12	37.1	98	3	0	2
367	33	1	4	22	1	2	1	A	149	94	79	16	36.7	97	8	0	2
368	20	2	5	22	1	1	2	A	119	77	88	20	36.2	97	1	0	2
369	57	1	3	22	1	1	1	A	159	102	74	18	36.8	95	3	0	2
370	54	1	4	22	1	1	1	A	159	105	79	16	36	98	8	0	2
371	25	1	4	22	1	2	1	A	117	69	83	16	36	98	3	0	2
372	47	1	4	22	1	2	1	A	160	84	98	16	36.8	98	5	1	1
373	28	1	4	22	1	1	1	A	136	78	80	16	36.3	97	6	0	1
374	62	1	3	22	1	1	2	A	89	59	119	20	36.4	96	1	1	1
375	79	2	3	22	1	1	2	A	147	73	73	18	36.4	99	3	0	1
376	79	2	4	22	1	1	2	A	111	68	101	16	36.8	100	4	0	1
377	65	2	3	22	1	1	1	A	153	95	71	19	36.6	99	5	0	1
378	28	1	5	22	1	2	1	A	124	79	72	18	36.1	97	5	0	1
379	67	1	4	22	1	1	1	A	143	83	74	18	36.3	100	8	0	1
380	64	2	4	22	1	1	1	A	163	90	74	12	37	100	3	0	2
381	29	1	3	22	1	1	1	A	146	83	100	22	36.5	95	6	0	2
382	51	2	4	22	1	1	1	A	151	92	86	16	36.7	99	8	0	2
383	40	1	5	22	1	1	1	A	109	76	89	16	36.3	96	2	0	2
384	71	1	4	22	1	1	2	A	165	94	122	20	35	99	8	0	2
385	20	2	4	22	1	2	1	A	115	79	108	16	36.8	96	7	0	2
386	52	2	5	22	1	1	1	A	116	78	69	16	36.4	99	2	0	2
387	64	2	3	22	1	1	2	V	196	86	72	17	37.1	98	3	1	2
388	52	1	4	22	1	1	2	A	167	103	76	20	37.1	98	4	0	2
389	44	1	5	22	1	1	1	A	142	90	94	16	36.8	98	2	0	2
390	20	2	4	22	1	1	1	A	114	70	148	26	36.1	93	7	0	2
391	46	2	3	22	1	1	1	A	98	65	144	16	36.8	97	1	1	2
392	75	1	4	22	1	1	1	A	113	73	98	18	36.4	98	2	0	1
393	63	2	3	22	1	1	2	A	164	105	99	16	36.5	100	6	0	1
394	69	1	3	22	1	1	2	V	116	62	100	20	35.5	100	3	0	1
395	82	2	3	22	1	1	1	A	170	71	81	18	36	99	3	0	1
396	40	2	4	23	1	1	1	A	112	73	94	16	37	96	2	0	2
397	37	2	4	23	1	1	1	A	140	85	80	16	36.6	100	8	0	2
398	27	2	4	23	1	1	1	A	114	69	102	18	37	98	2	0	2
399	24	1	4	23	1	2	2	A	132	77	100	20	37	100	7	0	2
400	23	2	4	23	1	1	1	A	140	84	81	18	36.8	98	8	0	2
401	58	1	5	23	1	1	2	A	101	64	88	14	36	95	2	0	2
402	48	2	3	23	1	1	1	A	176	103	81	18	37	98	1	0	2
403	52	2	4	23	1	2	1	A	145	82	90	16	36.5	98	8	0	2
404	24	2	2	23	1	1	2	A	100	73	72	14	36.8	94	3	0	2
405	69	2	4	23	1	1	1	A	152	72	88	16	36	99	1	0	2
406	19	1	3	23	1	1	1	A	123	80	96	16	36	98	1	0	1
407	71	2	4	23	1	1	1	A	126	77	102	16	36.6	98	7	0	1
408	79	2	4	23	1	2	1	A	179	68	77	16	36	98	4	0	1
409	33	1	4	23	1	1	1	A	110	80	68	15	36.6	100	1	0	1
411	65	1	3	23	1	1	2	A	110	85	81	18	36.6	97	1	0	2
412	48	2	4	23	1	1	1	A	138	89	91	18	36.7	98	5	0	1
413	58	2	4	23	1	1	2	A	127	53	81	20	37.3	100	1	1	2
414	52	1	4	23	1	1	1	A	131	77	80	18	36.5	100	1	0	1
415	63	2	4	23	1	1	1	A	182	74	72	20	36.8	100	1	0	1
416	76	1	4	23	1	2	2	A	142	93	98	16	37.2	97	5	1	1
417	76	1	3	23	1	1	2	A	106	62	92	16	37.9	99	6	1	1
418	77	2	3	23	1	1	2	A	98	50	74	18	36.1	97	1	0	2
419	28	1	4	23	1	2	2	A	140	90	100	18	36.9	96	7	0	2
420	20	1	4	23	1	1	1	A	152	89	90	18	36.5	100	4	0	2
421	28	2	4	23	1	2	1	A	115	71	76	18	36.5	100	7	0	2
422	37	2	3	23	1	1	2	A	117	71	85	16	36.8	99	8	0	2
423	26	2	5	23	1	2	1	A	123	71	94	14	37	100	5	0	2
424	73	2	4	23	1	1	1	A	163	75	69	14	36.3	100	5	0	2
425	69	2	2	23	1	1	1	A			120	14	39	96	3	1	2
426	79	2	2	23	1	1	2	A	170	80	120	19	38.5	93	1	1	2
427	83	2	2	23	1	1	2	A	96	75	104	20	37.2	96	1	0	2
428	36	1	4	23	1	2	2	A	107	64	89	18	37.3	98	8	0	2
429	37	2	3	23	1	1	1	A	111	83	62	14	37.1	99	3	0	2
430	33	1	4	23	1	1	1	A	110	70	80	16	36.8	99	1	0	1
431	21	1	4	23	1	2	1	A	131	89	73	16	36.1	99	5	0	1
432	24	2	4	23	1	1	1	A	104	63	105	16	36.6	99	1	0	1
433	19	2	4	23	1	1	1	A	118	84	78	16	36.3	98	1	0	1
434	78	1	3	23	1	1	1	A	192	103	95	16	36.5	97	8	0	1
435	39	2	4	23	1	1	1	A	124	83	94	16	36.1	99	7	0	1
436	55	2	5	23	1	1	1	A	155	91	78	16	36.7	98	8	0	1
437	20	2	4	23	1	2	1	A	122	55	78	16	36.7	99	5	0	1
438	57	1	4	23	1	1	1	A	167	95	60	16	36.1	98	1	0	1
439	29	1	4	23	1	1	1	A	198	100	128	24	37.3	100	4	0	2
440	63	2	4	23	1	1	2	A	164	79	72	15	36.8	100	1	0	2
441	78	1	4	23	1	1	1	A	198	72	80	18	36.5	100	1	1	2
442	52	2	4	23	1	1	1	A	165	97	113	14	37.3	99	4	0	2
443	35	2	4	23	1	1	1	A	97	68	101	14	37	98	2	0	2
444	66	1	3	23	1	1	2	A	123	79	64	12	36.6	99	3	1	2
445	25	2	4	23	1	1	1	A	126	77	101	16	36.8	97	1	0	1
446	36	1	3	23	1	1	1	A	132	68	87	18	36.2	100	3	0	1
447	75	2	4	23	1	1	1	A	103	74	107	20	36.5	97	1	1	1
448	71	2	5	23	1	1	1	A	186	105	102	18	37	99	4	0	1
449	27	2	4	23	1	1	1	A	125	69	83	18	37.1	98	1	0	1
450	63	1	4	23	1	1	1	A	155	87	74	14	36	99	3	0	2
451	23	2	4	23	1	2	1	A	122	87	100	14	36.7	98	7	0	2
452	36	2	2	23	1	2	1	A	120	80	80	14	36	100	7	0	2
453	78	1	4	23	1	1	2	A	101	74	80	16	36.5	90	5	1	2
454	62	2	2	23	1	1	2	A	148	92	100	15	35.7	100	3	0	2
455	28	2	5	23	1	1	1	A	124	82	90	16	37.4	99	7	0	1
456	72	2	4	23	1	1	1	A	185	96	78	16	36.4	100	2	0	1
457	75	1	3	23	1	1	2	A	137	76	66	18	36	100	3	0	1
458	34	2	4	23	1	2	1	A	133	62	97	16	37.3	99	8	0	2
459	50	1	4	23	1	1	1	A	106	73	87	16	36.1	99	5	0	2
460	32	1	4	23	1	1	1	A	136	88	87	16	36.6	98	8	0	2
461	30	1	4	23	1	1	1	A	119	66	112	16	37.3	98	1	0	2
462	70	2	4	23	1	1	1	A	118	59	82	18	36.7	97	6	0	2
463	78	1	4	23	1	1	2	A	152	70	85	16	37.1	96	4	0	2
464	24	2	3	23	1	2	2	A	116	73	83	18	36.6	100	8	0	2
465	28	2	4	23	1	1	1	A	101	56	124	13	38.9	98	1	0	2
466	54	2	4	23	1	1	2	A	140	70	85	18	36.8	99	8	0	2
467	63	2	3	23	1	1	1	A	147	75	77	12	36.4	99	3	0	2
468	27	2	2	23	1	2	1	A	120	70	70	12	36.5	99	7	0	2
469	27	1	4	23	1	1	1	A	169	68	76	12	36.5	99	8	0	2
470	41	2	4	23	1	1	1	A	142	96	89	18	36.3	100	1	0	2
471	26	2	4	23	1	1	1	A	112	67	103	16	36.5	100	1	0	2
472	65	2	3	23	1	1	1	A	172	85	77	16	35.9	96	3	0	2
473	67	2	4	23	1	1	2	A	140	90	106	18	37.7	93	1	0	2
474	83	2	4	23	1	1	2	A	153	78	87	18	37.8	98	1	1	2
475	62	2	4	23	1	1	1	A	142	85	78	20	36.8	97	3	0	1
476	19	1	5	23	1	2	1	A	118	69	76	20	36.1	95	5	0	1
477	28	2	5	23	1	1	1	A	105	57	74	16	36.8	99	7	0	1
478	28	2	4	23	1	1	1	A	112	69	96	16	37.6	95	2	1	1
479	37	2	5	23	1	1	1	A	107	49	77	16	36.8	97	7	0	2
480	71	2	4	23	1	1	1	A	155	91	119	16	37	97	3	0	1
481	74	2	2	23	1	1	2	A	167	66	64	20	37.6	96	2	0	1
482	67	1	4	23	1	1	1	A	167	96	92	15	36.7	96	8	0	1
483	65	1	3	23	1	1	1	A	179	92	63	14	36.3	99	3	0	2
484	76	2	2	23	1	1	1	A	140	81	93	15	36.4	97	4	0	1
485	27	1	4	23	1	1	1	A	190	93	92	16	37.4	97	3	0	2
486	21	1	3	23	1	1	2	A	96	55	70	20	39.2		2	0	2
487	44	1	3	23	1	1	1	A	121	80	78	24	37	98	1	0	2
488	22	2	2	23	1	2	2	A	107	74	82	20	36.3	97	8	0	2
489	59	1	3	23	1	1	1	A	129	92	72	18	36.7	97	1	0	2
490	66	1	4	23	1	2	1	A	160	107	101	16	36.8	95	7	0	1
491	64	1	3	23	1	1	2	A	125	60	75	18	36.7	98	3	0	1
492	73	2	3	23	1	1	2	A	170	81	71	18	36.6	97	4	0	1
493	58	1	4	23	1	1	1	A	134	70	94	16	36.7	96	5	0	1
494	76	2	4	23	1	1	1	A	118	73	79	16	36.3	98	1	1	1
495	73	2	4	23	1	1	1	A	120	78	77	20	36	98	6	0	2
496	76	2	4	23	1	1	2	A	149	56	75	20	37.7	95	6	0	1
497	19	2	5	23	1	2	1	A							2	0	1
498	75	1	4	23	1	2	2	A	118	76	62	16	37.1	94	5	0	1
499	62	2	4	23	1	1	2	A	111	72	95	18	36	95	6	0	1
500	83	2	4	23	1	2	2	A	130	71	72	20	36.1	96	5	1	1
501	89	2	4	23	1	1	1	A	125	88	91	14	36.7	98	5	0	1
502	52	2	4	23	1	1	1	A	110	78	74	14	36	100	1	0	1
503	68	1	4	23	1	1	1	A	143	87	85	14	36	98	5	0	1
504	83	2	5	23	1	2	2	A	133	69	99	20	37.4	98	2	0	1
505	29	1	4	23	1	1	1	A	138	82	91	18	37	93	6	0	2
506	88	1	3	23	1	2	2	A	120	80	93	20	36	97	7	0	2
507	39	2	5	23	1	1	1	A	149	87	85	18	36.6	99	7	0	2
508	53	1	2	23	1	1	2	A	97	46	50	20	35.9	100	2	0	2
509	60	1	4	23	1	1	1	A	164	109	106	20	37	96	8	0	2
510	73	2	3	23	1	1	1	A	149	83	70	20	36	100	3	0	2
511	70	1	4	23	1	1	1	A	183	83	90	18	36.2	100	8	0	2
512	69	2	4	23	1	1	1	A	190	90	80	22	36.2	10	7	0	2
513	54	1	3	23	1	1	2	A	116	90	126	20	36.8	100	1	0	2
514	23	2	4	23	1	1	1	A	127	80	144	16	38.9	97	2	0	2
515	26	2	2	23	1	2	1	A	120	76	66	16	36.5	98	7	0	2
516	79	1	2	23	1	1	2	A	156	97	70	20	36.8	96	3	1	2
517	57	1	4	23	1	2	1	A	185	93	75	18	36.5	99	5	0	2
518	63	2	4	23	1	1	1	A	142	76	79	18	36.5	98	7	0	2
519	59	2	4	23	1	1	1	A	127	83	100	18	37	100	1	1	1
520	25	1	3	23	1	1	1	A	113	80	80	18	37	97	3	1	1
521	80	2	4	23	1	1	2	A	131	61	90	20	36.1	95	1	1	1
522	45	2	4	23	1	1	1	A	130	90	76	18	36.8	99	8	0	1
523	63	2	4	23	1	1	1	A	149	80	71	14	36.1	98	1	0	1
524	51	2	5	23	1	1	1	A	97	67	90	16	36.2	100	2	1	1
525	28	1	5	23	1	1	1	A	130	74	85	18	36	98	8	0	1
526	86	1	3	23	1	1	2	A	191	72	68	20	35.3	100	1	1	1
527	77	2	3	23	1	1	1	A	113	69	95	16	36	98	1	1	1
528	66	1	4	24	1	1	1	A	179	81	78	16	37.9	98	6	0	2
529	53	2	4	24	1	1	1	A	156	98	98	16	38	96	2	0	2
530	58	2	4	24	1	1	1	A	140	82	90	16	37.2	99	8	1	2
531	75	1	3	24	1	1	1	A	151	91	68	16	36.2	100	3	1	2
532	21	1	4	24	1	2	1	A	173	75	80	18	37	98	7	0	2
533	70	2	3	24	1	1	2	A	117	49	98	14	37.1	100	5	1	2
534	50	1	3	24	1	1	1	A	138	84	77	15	36.4	99	1	0	1
535	39	2	3	24	1	1	2	A	102	60	75	14	37.9	100	1	0	2
536	29	2	3	24	1	2	1	A	144	83	98	16	36.9	98	8	0	2
537	55	2	4	24	1	2	2	A	146	88	96	18	36.7	98	3	0	2
538	46	2	4	24	1	2	1	A	119	80	85	16	36.8	99	5	0	2
539	45	2	4	24	1	1	1	A	128	81	101	20	37.9	100	2	1	2
540	22	1	4	24	1	2	2	A	134	74	109	20	37.4	98	8	0	2
541	62	2	4	24	1	1	1	A	133	70	61	16	36.4	98	3	0	1
542	51	2	4	24	1	1	1	A	114	59	116	16	37.9	98	8	0	1
543	35	2	4	24	1	1	1	A	111	69	117	16	37	99	1	0	1
544	46	2	4	24	1	1	1	A	103	59	69	16	36.5	99	1	0	1
545	75	2	4	24	1	1	1	A	118	67	98	16	36	95	1	0	1
546	79	2	4	24	1	1	2	A	126	74	67	18	36.2	98	1	1	1
547	68	2	4	24	1	1	1	A	151	94	81	16	36.8	97	8	0	2
548	34	1	5	24	1	2	1	A	137	69	91	18	36.4	97	5	0	2
549	37	1	4	24	1	1	1	A	119	77	87	18	36.9	98	1	0	2
550	64	2	4	24	1	1	1	A	147	81	124	20	39.4	98	8	0	2
551	86	1	5	24	1	1	1	A	98	54	75	16	36	99	1	0	1
552	31	2	4	24	1	1	1	A	111	68	85	16	36.9	99	4	0	1
553	71	1	3	24	1	1	1	A	182	104	95	16	37.1	96	6	0	1
554	81	2	4	24	1	1	2	A	97	61	96	16	36.4	97	2	1	1
555	69	2	4	24	1	1	2	A	184	77	68	14	37.1	99	1	1	2
556	49	2	4	24	1	1	1	A	109	68	72	16	36.6	98	8	0	2
558	22	1	4	24	1	1	1	A	152	98	78	16	36.7	100	2	0	2
559	31	2	4	24	1	1	2	A	112	68	125	16	40	98	2	0	2
560	61	2	4	24	1	1	2	A	151	85	65	20	36.7	100	6	0	1
561	60	1	4	24	1	1	2	A	150	77	86	20	36.7	100	5	0	1
562	66	1	3	24	1	1	1	A	96	63	133	24	36.7	97	6	1	1
563	62	1	3	24	1	1	1	A	111	51	90	14	36	98	3	1	2
564	58	1	4	24	1	1	1	A	109	56	107	18	39.7	97	8	1	2
565	35	2	4	24	1	1	1	A	114	79	86	18	36.4	99	8	0	2
566	80	1	2	24	1	1	2	A	145	63	49	20	37.9	97	6	1	1
567	60	1	4	24	1	2	1	A	136	80	76	14	37	100	7	0	1
568	83	2	4	24	1	1	1	A	132	72	94	17	38.1	96	2	1	1
569	27	2	4	24	1	1	1	A	166	121	126	14	36	100	1	0	1
570	61	1	3	24	1	1	1	A	144	84	122	20	37.2	95	6	0	1
571	43	2	3	24	1	1	2	A	126	80	94	16	36.7	100	3	0	1
572	71	2	3	24	1	1	1	A	158	92	54	14	37.1	99	3	0	1
573	51	1	4	24	1	1	1	A	129	80	80	14	37.7	100	1	1	1
574	42	2	3	24	1	1	2	A	126	56	80	18	37	100	8	0	1
575	66	1	4	24	1	1	2	A	128	73	73	18	36.7	99	1	0	1
576	49	1	2	24	1	1	1	A	106	73	74	16	36	98	4	0	2
577	52	2	4	24	1	1	1	A	155	96	63	16	36.6	100	2	0	2
578	69	2	3	24	1	1	1	A	159	93	90	16	35.5	97	4	0	2
579	52	1	4	24	1	1	1	A	156	87	111	16	36.5	96	4	0	1
580	63	2	4	24	1	1	1	A	156	87	81	16	37.7	98	5	0	1
581	66	2	4	24	1	1	1	A	182	94	92	14	37.2	99	4	0	2
582	37	1	4	24	1	1	1	A	126	64	65	16	36.4	100	1	1	2
583	68	1	3	24	1	1	1	A	101	61	88	16	36.5	98	1	1	2
584	64	1	3	24	1	1	2	A	154	82	79	20	36.5	96	1	1	2
585	49	1	4	24	1	1	1	A	104	75	87	18	36.7	99	8	0	2
586	31	1	4	24	1	1	1	A	171	88	87	18	36.5	98	8	0	2
587	68	2	3	24	1	1	2	A	145	82	108	16	35.8	99	8	0	2
588	65	1	4	24	1	1	1	A	167	70	97	18	36.1	99	1	0	2
589	70	1	5	24	1	1	1	A	108	71	92	18	36	98	1	1	1
590	64	2	4	24	1	1	1	A	129	85	90	18	36.9	97	7	0	1
591	75	1	4	24	1	1	1	A	70	46	95	18	37.1	99	2	1	1
592	45	2	4	24	1	1	1	A	95	59	98	18	36.2	100	1	0	1
593	68	1	2	24	1	1	2	A	179	102	152	36	37.6	100	6	1	1
594	76	2	4	24	1	1	1	A	97	61	84	18	37.1	96	2	1	1
595	85	2	4	24	1	1	1	A	150	79	93	18	37.1	95	3	0	1
596	80	2	5	24	1	1	2	A	163	77	80	18	37.1	100	8	0	1
597	34	1	2	24	1	1	1	A	139	87	75	18	36.2	98	4	0	2
598	37	2	4	24	1	1	1	A	95	64	85	18	37.4	97	1	1	2
599	71	2	4	24	1	1	1	A	146	73	85	18	36.7	98	8	0	2
600	32	2	3	24	1	1	1	A	125	77	85	28	38.7	97	2	0	2
601	63	2	1	24	1	1	1	A	67	56	110	20	37	94	6	1	2
602	61	1	3	24	1	1	2	A	140	80	60	18	36.6	97	4	0	2
603	70	2	3	24	1	1	2	A	214	101	52	16	37.1	99	3	0	1
604	49	2	4	24	1	1	1	A	132	82	76	13	36	100	8	0	2
605	47	1	3	24	1	1	1	A	129	89	59	16	36	100	3	0	2
606	66	2	1	24	1	1	2	A	173	107	107	20	36.5	100	4	1	2
607	77	1	3	24	1	1	2	A	114	63	71	18	36	96	1	1	2
608	78	2	4	24	1	2	1	A	138	70	76	16	36	100	5	1	2
609	67	2	3	24	1	1	2	A	126	56	98	18	37.9	96	1	1	1
610	54	2	4	24	1	1	2	A	183	111	75	20	36	98	8	0	1
611	52	2	4	24	1	1	1	A	115	70	129	12	38.3	99	2	0	2
612	56	1	2	24	1	1	1	A	108	75	57	12	36.5	98	4	0	2
613	30	1	4	24	1	1	1	A	183	82	103	18	36.7	95	8	1	2
614	34	2	4	24	1	1	1	A	111	66	118	20	38.2	96	2	1	2
615	20	1	3	24	1	1	1	A	161	83	109	18	36.8	100	1	0	2
616	56	1	2	24	1	1	2	V	110	70	140	20	38.6	94	2	1	2
617	25	2	4	24	1	1	1	A	105	64	88	16	36.6	97	1	0	2
618	55	2	3	24	1	1	2	A	165	90	107	20	37.8	97	1	1	2
619	60	1	2	24	1	1	1	A	135	97	90	16	36.3	98	1	0	2
620	47	2	3	24	1	1	1	A	173	100	98	16	37.4	100	4	0	2
621	33	1	4	24	1	1	2	A	156	80	94	18	37.5	94	2	0	1
622	78	2	5	24	1	1	1	A	140	79	89	20	37	97	2	0	1
623	50	2	3	24	1	1	2	A	173	85	109	20	37.6	98	3	0	1
624	76	1	4	24	1	2	1	A	143	88	88	16	36	97	7	0	1
625	22	1	4	24	1	2	2	A	110	81	78	20	35.8	98	5	1	2
626	47	2	4	24	1	1	2	A	119	76	76	20	36.7	98	3	1	2
627	41	2	5	24	1	1	1	A	114	77	96	16	37.1	99	6	0	1
628	55	1	4	24	1	2	1	A	145	83	94	16	36.8	95	5	1	1
629	59	1	3	24	1	1	2	A	123	71	85	20	37.1	97	3	0	1
630	72	1	3	24	1	1	1	A	142	78	100	16	37.5	99	3	1	1
631	41	2	4	24	1	2	1	A	105	72	94	16	36.8	100	5	0	2
632	69	1	4	24	1	1	1	A	119	68	75	12	37.7	97	1	1	2
633	73	2	4	24	1	1	1	A	134	67	70	22	36.8	98	4	1	1
634	23	2	4	24	1	2	1	A	162	88	88	24	36.8	99	8	0	1
635	67	1	4	24	1	1	1	A	146	84	86	22	36.8	98	4	1	1
636	21	1	4	24	1	1	1	A	172	79	70	18	36.5	98	2	1	1
637	39	1	4	24	1	1	1	A	144	89	78	18	36.2	100	6	0	1
638	63	2	3	24	1	1	1	A	145	90	100	14	36.7	91	6	1	2
639	21	1	4	24	1	1	1	A	162	75	96	14	36.3	97	4	0	2
640	40	1	4	24	1	1	1	A	154	87	120	15	39.3	97	2	0	2
641	61	2	4	24	1	1	1	A	106	66	85	18	37.6	98	2	1	2
642	70	1	3	24	1	1	1	A	118	69	112	20	36.6	95	1	1	2
643	41	2	5	24	1	2	1	A	158	101	72	15	36.8	98	5	0	1
644	64	2	4	24	1	1	1	A	125	87	81	15	36.7	98	1	0	1
645	38	1	4	24	1	2	1	A	123	78	114	16	36.5	96	7	0	2
646	48	1	4	24	1	1	1	A	154	107	82	16	36.7	97	1	0	2
647	64	1	4	24	1	1	2	A	163	104	85	18	37.2	99	5	0	2
648	25	1	4	24	1	1	1	A	156	101	101	18	36.9	100	1	0	2
649	63	1	2	24	1	1	2	A	165	98	75	16	36.5	98	4	1	2
650	38	2	3	24	1	1	1	A	94	61	83	18	38.1	97	2	0	2
651	57	1	4	24	1	1	1	A	101	73	82	16	37.1	99	2	0	2
652	59	1	4	24	1	2	1	A	132	90	89	16	36.2	64	8	0	2
653	48	2	5	24	1	1	2	A	170	86	87	20	36.9	99	5	0	2
654	67	2	4	24	1	1	1	A	133	78	69	16	36.7	97	8	0	2
655	66	1	4	24	1	1	1	A	154	76	90	20	36.8	98	4	0	1
656	71	2	4	24	1	1	2	A	135	74	78	20	36.4	98	1	0	1
657	64	2	4	24	1	1	1	A	135	83	86	20	36.8	98	2	1	1
658	76	1	4	24	1	1	1	A	97	60	69	16	36.8	100	5	1	1
659	54	1	4	24	1	1	1	A	159	90	54	16	36.8	100	3	1	1
660	62	2	3	24	1	1	1	A	143	84	86	16	36.8	100	3	0	1
661	55	1	4	24	1	1	1	A	142	93	72	16	36.6	97	1	0	1
662	36	2	5	24	1	1	1	A	110	79	77	16	36.9	99	5	0	1
663	85	1	4	24	1	1	1	A	104	70	77	16	36.9	98	8	0	1
664	61	1	4	24	1	1	1	A	168	80	80	16	36.7	98	5	1	1
665	85	1	3	24	1	1	2	P							3	1	2
666	74	1	3	24	1	1	1	A	98	54	128	28	37.2	87	6	0	1
667	48	1	5	24	1	2	1	A	125	78	74	16	36.8	100	5	0	1
668	70	1	3	24	1	2	2	A	109	70	74	20	36.5	92	5	1	1
669	60	1	5	24	1	1	1	A	132	93	90	16	35.5	100	4	0	1
670	69	2	4	24	1	1	2	A	134	80	94	20	37.1	98	2	1	1
671	58	2	4	24	1	1	2	A	121	79	81	16	37.3	99	1	1	1
672	67	1	3	24	1	1	2	A	140	81	108	16	36.2	97	3	0	1
673	61	2	4	24	1	1	1	A	109	72	80	18	36.7	99	1	1	2
674	66	1	3	24	1	1	2	A	197	90	125	18	37.5	98	4	0	2
675	27	1	4	24	1	2	2	A	166	77	101	20	36.4	100	7	0	2
676	21	2	5	24	1	2	1	A	116	80	96	18	36.7	100	8	0	2
677	56	1	4	24	1	1	2	A	170	99	106	15	36.4	99	1	1	2
678	68	2	3	24	1	1	1	A	171	89	88	20	36.7	100	3	0	2
679	46	1	3	24	1	1	2	A	164	101	81	16	36.9	100	1	1	1
680	28	1	3	24	1	1	1	P	130	96	170	20	38.1	93	2	1	1
681	30	2	3	24	1	1	1	A	116	70	90	18	37.4	97	8	0	2
682	21	2	5	24	1	1	1	A	128	88	82	18	36.7	100	2	0	2
683	80	1	4	24	1	1	2	A	120	69	72	16	36.7	96	8	0	1
684	81	2	3	24	1	1	1	A	165	95	79	16	36.6		1	1	1
685	66	1	3	24	1	1	1	A	104	67	83	26	36.4	99	1	0	1
686	82	1	4	24	1	2	2	A	137	80	88	16	36.3	100	2	0	1
687	31	1	3	24	1	2	1	A	129	87	78	16	36.6	96	8	0	1
688	75	2	3	24	1	1	1	A	156	73	57	20	36	98	1	0	1
689	79	1	4	24	1	1	2	A	110	66	105	16	36.2	98	1	1	1
690	73	1	4	24	1	1	1	A	140	94	76	15	36.9	98	1	0	1
691	71	1	3	24	1	1	2	A	158	58	108	18	36.2	95	6	1	1
692	34	2	4	24	1	1	2	A	123	82	99	20	36.6	100	1	0	1
693	75	1	3	24	1	1	1	A	179	64	76	14	36.6	93	6	1	1
694	44	1	3	24	1	1	1	A	129	90	96	14	36.7	97	1	1	1
695	48	2	4	24	1	1	1	A	119	81	70	14	36.8	99	2	0	1
696	46	2	4	24	1	1	1	A	134	83	92	14	37.1	98	1	1	1
697	29	2	4	24	1	1	1	A	119	81	79	14	36.7	100	1	0	1
698	33	1	3	24	1	1	2	A	136	72	103	20	39.8	98	2	1	1
699	81	2	4	24	1	1	1	A	98	53	71	16	38.7	97	1	1	1
700	26	2	4	24	1	1	1	A	123	86	77	16	37.1	100	1	0	1
701	55	1	3	24	1	1	1	A	146	96	82	18	36.7	98	3	0	1
702	64	1	4	24	1	1	2	A	120	79	110	20	37	100	6	0	2
703	20	2	4	24	1	1	1	A	114	78	78	16	36.7	98	8	0	2
704	56	2	5	24	1	1	1	A	172	96	79	16	36.4	99	2	0	2
705	78	2	4	24	1	1	2	A	147	85	81	20	36.2	99	8	0	2
706	66	2	4	24	1	1	1	A	155	78	85	16	36	97	1	0	2
707	30	2	5	24	1	1	1	A	113	41	84	16	36.3	98	7	0	2
708	20	2	4	24	1	2	2	A	109	69	85	16	36	99	5	0	2
709	48	1	2	24	1	1	1	A	132	87	85	16	36	95	4	1	2
710	44	1	4	24	1	1	1	A	109	75	89	18	36	100	8	0	1
711	74	1	4	24	1	1	1	A	118	75	68	18	36.4	98	2	0	1
712	36	2	4	24	1	1	1	A	116	80	127	18	38.9	96	2	0	1
713	26	1	3	24	1	1	2	A	133	81	86	16	37.7	99	1	0	1
714	60	2	4	24	1	1	1	A	134	88	89	18	37.5	96	1	0	1
715	61	2	5	24	1	1	1	A	132	84	89	18	36.5	97	8	0	1
716	29	1	5	24	1	1	1	A	125	83	88	16	36.6	97	2	0	2
717	79	2	5	25	1	1	1	A	175	85	98	16	37.2	95	8	0	1
718	79	1	4	25	1	1	1	A	127	58	50	16	36.2	100	1	1	1
719	27	1	4	25	1	2	1	A	131	80	91	16	37.6	99	5	0	2
720	48	2	5	25	1	2	1	A	115	70	94	18	36.4	97	5	0	2
721	34	2	4	25	1	1	1	A	142	83	91	18	37.1	100	1	1	2
722	54	1	2	25	1	1	2	A	110	71	72	14	36.8	100	3	0	2
723	26	1	5	25	1	2	1	A	179	90	75	18	36.3	98	8	0	2
724	25	2	4	25	1	1	1	A	106	55	97	18	36.1	97	4	0	2
725	46	2	3	25	1	1	2	A	106	64	81	20	36.5	91	8	1	2
726	33	2	5	25	1	2	1	A	97	63	77	18	37	100	5	0	2
727	33	1	5	25	1	2	1	A	156	85	80	18	36.7	97	5	0	2
728	64	2	3	25	1	1	2	A	113	95	113	14	34.1	100	1	1	2
729	47	2	4	25	1	1	1	A	134	68	72	16	37.2	100	4	0	2
730	58	2	4	25	1	1	2	A	159	84	82	18	36.2	100	4	0	2
731	76	1	4	25	1	1	2	A	123	61	120	18	36.5	98	1	0	2
732	52	1	5	25	1	1	1	A	142	76	79	18	36.8	100	8	0	2
733	62	1	3	25	1	1	1	A	158	92	115	16	36	99	4	0	1
734	44	2	4	25	1	2	2	A	144	90	108	18	37.1	99	3	0	1
735	25	2	2	25	1	2	1	A	120	80	80	16	36	98	7	0	2
736	54	1	1	25	1	1	2	P	183	75	118	18	36.7	100	3	0	2
737	76	2	4	25	1	1	1	A	95	48	106	24	36.3	99	7	0	2
738	69	2	3	25	1	1	1	A	109	84	93	18	37	95	4	0	2
739	21	2	3	25	1	1	1	A	119	82	71	18	37.6	100	1	0	2
740	58	1	4	25	1	1	1	A	112	64	80	18	36.8	97	8	0	2
741	67	1	2	25	1	1	1	A	155	103	69	16	35.9	97	8	0	2
742	35	1	4	25	1	1	1	A	169	124	94	24	37.5	97	2	0	2
743	71	2	3	25	1	1	2	A	159	71	106	18	37.4	96	2	1	2
744	40	2	4	25	1	1	1	A	104	67	90	16	36.5	99	1	0	1
745	56	1	4	25	1	1	1	A	119	76	88	16	36.4	99	3	1	1
746	48	2	4	25	1	1	1	A	148	79	87	16	36.2	99	1	0	1
747	80	1	4	25	1	1	1	A	146	77	78	16	36	99	8	0	1
748	63	1	2	25	1	1	1	A	140	88	69	18	36.6	97	4	0	2
749	47	2	3	25	1	1	1	A	128	64	71	18	36.3	99	1	0	2
750	36	1	4	25	1	2	1	A	159	84	92	18	36	97	3	0	2
751	26	1	4	25	1	1	2	A	174	99	89	20	36.5	94	4	0	2
752	23	1	4	25	1	1	1	A	152	89	76	16	36	99	8	0	2
753	40	2	4	25	1	1	1	A	113	55	70	18	36	100	1	0	2
754	46	1	4	25	1	1	2	A	139	70	90	18	36.6	97	4	1	2
755	69	1	4	25	1	1	1	A	103	60	100	16	36.9	98	2	0	1
756	31	2	4	25	1	1	1	A	112	65	110	16	38.1	96	5	0	1
757	70	1	4	25	1	1	1	A	162	77	70	14	37	97	1	1	2
758	56	2	3	25	1	1	1	A	83	60	150	14	39	90	2	1	2
759	72	2	4	25	1	1	1	A	182	96	70	14	36.8	99	6	0	2
760	51	1	5	25	1	1	1	A	114	78	89	14	37	98	5	0	2
761	36	1	4	25	1	1	2	A	88	54	68	14	36.4	97	1	0	2
762	40	2	4	25	1	1	1	A	182	120	81	16	36	100	1	0	2
763	26	2	4	25	1	2	2	A	108	53	109	16	37.6	97	7	0	2
764	62	1	2	25	1	1	1	A	160	84	91	16	36.4	100	4	0	2
765	24	1	4	25	1	2	1	A	124	84	71	16	36.4	100	7	0	2
766	41	2	4	25	1	1	2	A	121	98	131	20	36.3	98	8	0	2
767	43	2	4	25	1	1	1	A	174	105	106	18	37.6	95	3	1	2
768	85	2	4	25	1	2	2	A	135	63	112	20	36.8	98	2	0	2
769	59	1	4	25	1	2	2	A	159	86	97	18	36.5	99	5	0	1
770	54	2	3	25	1	1	1	A	152	91	85	20	36.5	98	6	1	1
771	57	2	4	25	1	1	1	A	147	97	75	18	37.1	99	6	0	1
772	69	2	2	25	1	1	2	A	172	89	95	20	36.8	95	3	1	1
773	81	1	3	25	1	1	2	A	144	81	87	20	36.8	96	3	1	1
774	71	1	4	25	1	1	2	A	131	73	79	14	35.6	100	1	1	1
775	57	2	4	25	1	1	1	A	104	67	68	14	36	100	1	0	1
776	54	1	3	25	1	1	1	A	211	96	137	16	36.7	94	8	0	1
777	20	1	4	25	1	2	2	A	146	78	141	16	36.8	97	8	0	1
778	79	1	3	25	1	1	1	A	126	71	126	20	35	98	1	0	1
779	37	1	3	25	1	1	1	A	159	89	101	16	36.1	98	1	0	1
780	57	1	4	25	1	1	1	A	98	80	114	16	36.9	96	2	0	1
781	66	2	4	25	1	1	2	A	170	91	89	20	36.8	98	4	0	2
782	60	1	5	25	1	1	1	A	139	82	94	18	36.8	96	5	0	2
783	25	1	4	25	1	1	1	A	116	70	102	16	36.6	98	1	0	1
784	54	2	4	25	1	1	1	A	127	83	71	16	36.1	99	3	0	1
785	59	2	4	25	1	2	1	A	103	71	107	14	37	100	7	0	2
786	88	1	4	25	1	2	1	A	108	65	85	14	36.2	100	2	0	2
787	24	1	4	25	1	1	1	A	150	87	99	14	38.2	100	2	0	2
788	22	2	4	25	1	1	1	A	131	68	64	14	37.1	100	8	0	2
789	76	2	3	25	1	1	1	A	143	71	90	18	36.8	98	6	1	1
790	70	2	4	25	1	1	1	A	123	59	66	16	36.9	99	1	0	1
791	38	1	4	25	1	1	1	A	173	93	73	16	36.2	100	8	0	1
792	22	1	5	25	1	1	2	A	93	65	86	14	35.3	96	2	1	1
793	28	1	3	25	1	1	1	A	126	71	101	16	38.8	97	1	0	1
794	32	2	4	25	1	2	1	A	118	83	118	16	36.3	99	8	0	1
795	68	2	4	25	1	1	1	A	176	118	88	16	36.8	98	1	0	1
796	24	2	4	25	1	1	1	A	100	67	101	16	37.4	99	8	0	1
797	76	2	5	25	1	1	1	A	155	74	98	16	36.2	95	2	0	1
798	63	2	5	25	1	1	1	A	166	92	84	16	36	98	2	0	1
799	66	1	3	25	1	1	2	A	176	79	79	16	36.8	100	3	1	2
800	19	2	4	25	1	1	2	A	104	73	99	20	37.3	98	1	0	2
801	36	2	4	25	1	1	2	A	134	80	74	16	36.6	99	1	0	2
802	78	2	4	25	1	1	2	A	134	80	61	16	36	96	1	1	2
803	42	1	4	25	1	2	1	A	145	91	85	18	36.5	98	8	0	1
804	58	1	5	25	1	2	1	A	133	79	88	18	37.2	100	2	0	1
805	63	2	4	25	1	1	1	A	151	91	96	18	37.1	95	3	1	1
806	74	1	4	25	1	2	1	A	119	73	109	18	36.6	97	7	0	1
807	43	1	4	25	1	1	2	A	163	80	72	18	37.2	98	5	0	1
808	48	1	4	25	1	1	1	A	127	82	73	14	36	97	1	0	2
809	78	2	4	25	1	2	1	A	144	56	125	14	36.3	97	5	0	2
810	35	2	5	25	1	1	1	A	133	70	107	14	36.7	97	1	0	2
811	19	2	4	25	1	1	2	A	104	75	85	18	36.9	100	1	0	1
812	50	2	4	25	1	1	1	A	132	80	118	18	37.3	95	4	0	1
813	59	1	2	25	1	1	2	A	140	98	80	15	36.1	100	4	0	1
814	73	2	3	25	1	1	2	A	100	97	90	16	36.1	97	1	0	2
815	78	2	4	25	1	1	1	A	107	64	55	16	36.2	99	4	0	2
816	54	1	4	25	1	1	1	A	166	101	65	16	36.4	100	2	0	1
817	66	2	2	25	1	1	2	A	132	67	71	18	36.3	98	4	1	1
818	80	2	5	25	1	1	1	A	120	80	65	16	36.5	100	5	0	1
819	33	1	4	25	1	1	1	A	111	68	80	16	36.4	98	5	0	2
820	53	2	4	25	1	1	2	A	147	70	124	20	39.3	95	2	1	2
821	66	2	3	25	1	1	1	A	148	77	71	16	36.1	100	8	0	1
822	67	1	4	25	1	1	1	A	121	92	77	16	36.4	100	1	0	1
823	23	1	4	25	1	1	1	A	121	72	78	16	37	100	1	0	1
824	42	1	2	25	1	1	1	A	132	86	101	16	36.1	100	3	1	1
825	62	2	4	25	1	2	2	A	139	84	85	20	36.7	97	8	0	2
826	68	1	4	25	1	1	1	A	108	66	76	16	36.3	98	1	1	2
827	32	2	3	25	1	1	2	A	118	70	88	18	37.3	99	8	0	2
828	77	1	4	25	1	1	1	A	173	94	94	18	36.2	96	3	1	2
829	69	2	5	25	1	1	2	A	122	70	90	18	36.5	98	4	0	2
830	45	1	4	25	1	1	1	A	140	100	98	14	36.9	100	2	0	2
831	59	2	4	25	1	2	1	A	202	92	68	14	36.8	99	7	0	2
832	65	1	4	25	1	2	1	A	165	80	81	16	36	95	5	0	2
833	82	2	4	25	1	1	2	A	143	72	117	20	37.1	100	1	1	2
834	38	1	4	25	1	1	1	A	144	102	119	16	37.6	96	2	0	2
835	63	1	4	25	1	1	1	A	170	101	73	18	36.2	96	8	0	2
836	60	2	5	25	1	1	1	A	155	86	76	18	36.8	97	2	0	2
837	72	1	2	25	1	1	1	A	169	90	73	14	36.5	94	4	1	2
838	26	1	4	25	1	1	2	A	140	76	86	20	36.6	99	3	0	2
839	82	1	4	25	1	1	1	A	116	72	84	16	36.3	98	1	0	1
840	56	1	4	25	1	1	1	A	116	78	54	16	36.7	100	8	0	1
841	49	1	2	25	1	1	2	A	91	52	118	32	36.6	97	4	1	1
842	65	2	3	25	1	1	2	A	104	86	91	19	37.2	100	3	1	1
843	46	2	2	25	1	1	1	A	130	89	77	16	36.5	99	8	1	2
844	25	1	4	25	1	1	1	A	171	104	90	16	36.3	100	8	0	2
845	23	2	4	25	1	1	1	A	147	91	97	16	37	98	1	0	2
846	59	2	3	25	1	1	2	A	161	91	81	20	36.6	98	5	0	2
848	38	1	1	25	1	1	1	A	67	47	133	16	36.8	100	4	0	1
849	78	2	4	25	1	1	1	A	106	63	61	16	36	94	5	1	1
850	27	2	5	25	1	2	1	A	99	64	73	16	36.5	100	2	0	1
851	36	1	4	25	1	1	1	A	124	66	64	16	37	95	5	0	1
852	22	2	4	25	1	1	2	A	101	54	85	20	36.6	98	1	0	1
853	74	1	3	25	1	1	1	A	187	107	68	12	36.8	98	3	1	2
854	71	2	4	25	1	1	2	A	159	81	67	20	36.9	100	4	0	1
855	64	2	2	25	1	1	1	A	130	82	111	12	37.3	98	3	1	1
856	66	2	4	25	1	1	1	A	113	75	98	24	36.5	100	1	0	1
857	24	2	5	25	1	2	1	A	122	70	66	20	36.5	100	5	0	1
859	82	1	4	25	1	1	1	A	155	70	76	15	35.9	96	5	0	1
860	38	2	3	25	1	1	2	A	151	75	83	20	37.2	98	3	0	1
861	59	2	4	25	1	1	1	A	144	90	106	15	37.4	98	1	1	1
862	22	1	2	25	1	1	1	V	105	65	60	18	36.9	97	3	1	2
863	32	1	4	25	1	1	1	A	164	95	116	18	36.9	96	7	0	2
864	55	1	4	25	1	2	2	A	142	86	86	20	36.6	100	7	0	2
865	70	1	3	25	1	1	1	A	111	88	88	16	36.5	98	4	0	2
866	54	2	4	25	1	1	1	A	169	87	77	16	36.6	99	1	0	2
867	61	2	3	25	1	1	1	A	118	74	62	16	36.4	99	3	0	2
868	71	2	3	25	1	1	2	A	195	94	81	20	36.4	98	3	0	2
869	69	2	5	25	1	1	1	A	94	61	96	16	36.2	97	8	0	1
870	63	2	4	25	1	1	1	A	182	89	65	16	36.4	98	1	0	1
871	53	2	3	25	1	1	2	A	157	70	107	18	37.1	100	6	0	2
872	35	2	2	25	1	1	1	A	114	72	68	18	36.6	97	7	0	2
873	22	2	3	25	1	1	2	A	113	81	122	26	36.6	100	6	0	2
874	81	2	3	25	1	1	2	A	176	107	67	20	36.6	99	3	1	1
875	80	1	5	25	1	2	1	A	107	63	61	18	36.8	98	5	0	1
876	29	2	4	25	1	1	1	A	134	92	102	16	36.9	100	8	0	2
877	66	1	5	25	1	2	1	A	142	85	71	16	36	98	7	0	2
878	61	2	5	25	1	2	1	A	95	66	78	16	36.7	97	5	1	1
879	52	1	4	25	1	1	1	A	102	61	81	16	36.8	100	1	1	1
880	55	2	5	25	1	2	1	A	122	84	74	16	36.8	99	2	0	1
881	63	1	3	25	1	1	1	A	198	109	119	24	36.3	98	6	1	1
882	32	2	4	25	1	1	1	A	115	80	116	16	37.2	98	8	0	1
883	63	1	4	25	1	1	1	A	119	81	90	20	37.2	96	4	0	1
884	28	2	5	25	1	1	1	A	125	83	70	14	36.1	99	5	0	1
885	69	2	4	25	1	1	2	A	154	82	90	18	36.9	94	2	1	1
886	38	2	4	25	1	1	2	A	130	74	103	20	37.9	97	6	1	1
887	70	1	2	25	1	1	1	A	64	44	106	16	36.8	97	1	1	1
888	47	2	4	25	1	1	1	A	105	57	118	16	37.5	97	2	1	1
889	39	1	4	25	1	1	1	A	133	81	111	16	39.1	96	8	0	1
890	39	2	4	25	1	2	1	A	149	95	82	16	36	95	7	0	2
891	24	2	4	25	1	1	1	A	102	56	79	16	36.8	99	1	0	2
892	26	1	4	25	1	2	2	A	137	99	146	18	37.9	98	5	0	2
893	29	1	4	25	1	2	2	A	105	54	132	18	38.1	94	8	0	2
894	34	1	4	25	1	1	2	A	150	90	74	18	36.9	98	1	0	2
895	63	1	3	25	1	1	2	A	134	76	125	20	37.8	96	6	1	2
896	66	1	4	25	1	1	1	A	120	71	95	14	36.6	98	2	0	2
897	47	2	3	25	1	1	1	A	120	84	113	16	38.9	97	2	0	2
898	59	2	4	25	1	2	1	A	111	74	100	16	36.5	96	2	0	2
899	45	2	3	25	1	1	2	A	112	65	76	20	36.7	98	1	0	2
900	36	1	4	25	1	1	1	A	122	77	96	16	38.4	96	2	0	2
901	66	2	5	25	1	2	2	A	159	79	65	16	37.9	98	5	0	1
902	56	2	4	25	1	1	1	A	137	88	76	16	37.3	96	8	0	1
903	55	1	4	25	1	1	1	A	121	87	89	16	37.3	96	8	0	1
904	44	2	2	25	1	1	1	A	112	79	120	30	36.8	84	6	1	2
905	33	1	3	25	1	1	2	A	122	82	68	18	36.5	100	3	1	1
906	53	1	4	25	1	1	1	A	142	87	114	17	38.7	99	1	1	1
907	84	1	5	25	1	1	1	A	176	81	79	16	36.2	96	1	0	1
908	70	1	4	25	1	1	1	A	151	88	80	18	36.9	98	3	0	1
909	21	1	4	25	1	1	1	A	99	62	120	19	36	98	1	1	1
910	25	2	5	25	1	1	1	A	137	91	66	18	37.2	99	8	0	1
911	37	2	3	25	1	1	1	A	134	89	98	15	37	97	6	1	1
912	85	1	4	25	1	2	1	A	159	89	84	18	36	96	3	0	2
913	24	2	4	25	1	1	1	A	127	81	76	20	37.2	99	1	0	2
914	74	2	3	25	1	1	2	A	190	80	64	10	35.5	100	3	1	2
915	50	1	4	25	1	1	2	A	119	69	85	15	36.9	97	8	0	2
916	81	2	3	25	1	1	1	A	165	82	76	26	36.6	94	6	1	1
917	66	1	4	25	1	1	2	A	93	59	72	15	34.2	96	1	1	1
918	49	2	4	25	1	2	2	A							3	0	1
919	69	2	3	25	1	1	1	A	134	83	68	14	36	98	3	0	1
920	60	2	4	25	1	1	1	A	123	78	66	14	36.1	100	1	0	1
921	92	1	4	25	1	1	1	A	98	54	78	15	36.4	100	1	0	1
922	60	1	4	25	1	1	1	A	117	75	65	14	36	100	1	0	1
923	82	1	4	25	1	1	1	A	107	67	74	14	35.5	99	1	0	1
924	51	2	4	25	1	1	1	A	122	76	69	14	36.6	98	1	0	1
925	70	1	4	25	1	1	1	A	108	70	114	14	37.4	96	4	0	1
926	69	2	5	25	1	2	1	A	105	68	79	16	36.8	96	8	0	2
927	21	2	4	25	1	1	1	A	118	81	83	16	37.4	98	1	0	2
928	45	1	4	25	1	1	1	A	111	76	117	16	38.9	96	1	0	2
929	37	2	3	25	1	1	1	A	117	74	81	16	36.9	100	8	1	2
930	58	2	3	25	1	1	1	A	120	76	126	24	38	100	6	1	1
931	57	1	4	25	1	1	1	A	146	86	92	16	36.5	97	8	0	1
932	77	1	4	25	1	1	2	A	136	72	145	20	36.4	85	4	1	1
933	66	1	5	25	1	1	1	A	147	97	93	16	36	99	6	0	1
934	31	2	4	25	1	1	2	A	107	71	75	20	36.3	100	4	0	1
935	71	2	3	25	1	1	2	A	160	80	75	18	37.2	99	1	0	1
936	88	1	1	25	1	1	2	U					36.7		4	1	2
937	44	2	4	25	1	1	2	A	105	64	80	20	36.4	97	8	0	1
938	58	2	4	25	1	1	1	A	151	82	79	16	37.3	96	2	0	1
939	78	1	2	25	1	1	2	A	77	56	23	30	35.5	89	3	1	1
940	61	1	5	25	1	1	1	A	171	101	76	16	36.8	100	7	0	1
941	63	2	4	25	1	1	1	A	136	77	124	20	36.9	98	8	0	2
942	23	2	4	25	1	1	2	A	109	72	86	26	35.7	97	6	0	2
943	82	2	4	25	1	1	2	A	175	85	98	20	36.9	100	3	0	2
944	63	2	4	25	1	1	1	A	124	78	75	16	36.1	98	5	0	2
946	20	1	4	25	1	2	1	A	120	80	84	20	36.4	100	7	0	2
947	20	2	2	25	1	1	2	A	124	67	120	16	37.3	100	3	1	1
948	81	2	5	25	1	1	2	A	117	60	85	16	36.1	99	5	0	1
949	67	1	3	25	1	1	1	A	175	112	66	20	36.6	99	1	0	2
950	73	1	4	25	1	1	2	A	168	82	94	20	39.7	97	2	0	2
951	68	2	4	26	1	1	1	A	118	72	116	16	37.9	96	2	0	1
952	73	2	4	26	1	1	2	A	146	86	76	20	36.7	99	1	0	1
953	19	1	4	26	1	1	2	A	123	80	91	20	36.7	98	4	0	1
954	53	2	4	26	1	1	1	A	119	58	68	17	36.2	98	3	0	1
955	63	1	3	26	1	2	2	A	139	88	84	20	36.1	100	5	1	1
956	53	1	3	26	1	1	1	A	190	94	99	16	36.6	97	3	0	1
957	63	2	4	26	1	1	1	A	151	71	70	16	36.7	96	5	0	1
958	33	2	5	26	1	1	1	A	135	70	68	16	36.7	100	7	0	1
959	73	2	4	26	1	1	1	A	147	98	76	16	36.5	98	3	0	1
960	51	2	5	26	1	1	2	A	104	76	80	20	37.1	99	2	0	2
961	27	2	2	26	1	2	2	V	198	154	104	20	37.5	98	8	0	2
962	24	1	4	26	1	2	1	A	170	76	76	16	36	98	5	0	2
963	27	2	3	26	1	1	2	A	117	71	80	20	36.2	98	3	0	2
964	29	2	3	26	1	1	1	A	100	60	70	16	37	100	8	0	2
965	72	1	1	26	1	1	2	U					35.4		4	1	2
966	27	2	4	26	1	2	1	A	139	91	97	16	35.8	97	5	0	2
967	24	1	4	26	1	2	1	A	127	74	73	16	36	96	5	0	2
968	21	1	5	26	1	2	1	A	151	62	91	18	37.1	97	8	0	2
969	70	2	2	26	1	1	1	A	156	94	79	18	35.6	97	3	0	2
970	33	1	4	26	1	2	2	A	124	74	80	20	36.6	98	2	0	2
971	45	2	4	26	1	1	1	A	120	77	72	16	36.9	98	1	0	2
972	23	2	4	26	1	2	2	A							7	0	2
973	77	2	3	26	1	1	1	A	174	95	79	18	36.8	98	3	0	2
974	30	1	3	26	1	1	1	A	153	82	87	18	36.1	100	8	0	1
975	37	2	4	26	1	1	1	A	106	78	130	20	39.1	96	3	0	1
976	33	1	4	26	1	2	2	A	129	83	105	18	37.1	97	3	0	2
977	59	1	4	26	1	1	2	A	140	82	79	14	36.5	100	1	0	2
978	42	2	4	26	1	1	1	A	134	84	82	16	37	99	8	0	1
979	36	1	3	26	1	1	2	A	120	80	78	18	36.7	99	3	0	1
980	73	2	2	26	1	1	2	A	119	86	110	14	37.2	100	4	0	1
981	41	2	4	26	1	1	1	A	126	71	82	18	36.7	100	1	0	2
982	78	2	4	26	1	1	1	A	146	86	81	15	36.5	96	1	1	1
983	55	1	3	26	1	1	1	A	163	93	79	18	36.5	100	1	0	2
984	31	1	4	26	1	1	1	A	148	77	93	18	36.9	96	8	0	2
985	24	1	3	26	1	1	1	A	145	89	95	16	35.5	97	7	1	2
986	59	1	4	26	1	1	1	A	140	78	84	16	37.7	98	8	0	2
987	73	1	4	26	1	2	1	A	189	87	77	16	36	99	1	0	1
988	47	2	4	26	1	2	1	A	128	71	88	16	36.5	98	7	0	1
989	50	1	4	26	1	1	1	A	167	102	95	16	36.5	96	6	1	1
990	59	1	3	26	1	1	1	A	107	66	71	16	36.5	99	4	0	1
991	66	1	4	26	1	1	1	A	134	75	105	16	36.6	95	1	1	2
992	61	1	4	26	1	2	2	A	180	85	104	14	35.8	98	8	0	2
993	61	2	4	26	1	1	1	A	188	103	97	18	36.4	99	3	0	2
994	36	1	4	26	1	2	2	A	137	94	78	14	36.3	98	2	0	2
995	70	1	2	26	1	1	2	V	120	74	78	14	36.2	100	3	1	2
996	26	1	4	26	1	1	2	A	105	74	70	14	36.4	100	1	0	2
997	41	2	4	26	1	1	1	A	113	51	110	16	36	100	1	0	1
998	61	2	3	26	1	1	1	A	181	93	120	16	36.8	99	3	0	1
999	78	2	4	26	1	1	2	A	152	84	86	14	37	97	8	0	2
1000	47	1	5	26	1	2	2	A	131	75	77	14	36.6	99	8	0	2
1001	61	1	4	26	1	1	1	A	120	87	79	16	36	99	1	0	2
1002	24	2	4	26	1	1	1	A	196	138	92	14	36.1	98	1	1	1
1003	51	1	4	26	1	1	1	A	161	95	94	14	36.8	97	1	0	1
1004	53	2	4	26	1	1	1	A	193	121	90	16	37.1	100	8	0	2
1005	73	2	4	26	1	1	1	A	139	87	91	18	37.9	96	2	0	2
1006	29	1	4	26	1	1	1	A	96	61	108	18	36.6	99	1	0	2
1007	35	2	4	26	1	1	2	A	111	70	78	20	37	98	1	0	2
1008	45	1	4	26	1	1	1	A	141	75	90	16	36.8	97	8	0	2
1009	59	1	4	26	1	2	2	A	144	103	87	20	35	97	7	0	1
1010	81	1	4	26	1	1	2	A	167	95	92	16	36.5	98	1	0	1
1011	48	1	3	26	1	2	1	A	120	65	80	18	35.7	99	8	0	1
1012	39	1	3	26	1	1	1	A	145	89	87	16	36.6	97	2	0	1
1013	71	2	2	26	1	1	1	A	205	95	87	18	36	96	4	0	1
1014	37	2	3	26	1	1	1	A	103	60	101	18	36.4	97	1	0	1
1015	60	1	3	26	1	1	1	A	157	69	97	16	36	100	3	0	1
1016	54	2	4	26	1	1	2	A	125	77	67	16	35.8	99	4	0	1
1017	76	1	4	26	1	1	1	A	96	69	94	16	36.3	99	2	1	2
1018	26	2	2	26	1	1	1	A	140	80	140	20	36.6	98	4	0	1
1019	30	2	4	26	1	1	1	A	102	53	87	14	37.3	99	1	0	2
1020	75	1	4	26	1	1	1	A	146	71	70	14	36.2	95	1	0	2
1021	69	2	3	26	1	1	2	A	192	75	105	28	37.3	96	3	1	2
1022	87	2	2	26	1	1	2	A	201	103	134	31	36.8	99	6	1	2
1023	53	1	2	26	1	1	2	A	159	111	84	16	37.3	98	4	1	2
1024	48	2	4	26	1	1	1	A	233	120	85	12	36.1	100	2	0	1
1025	68	2	2	26	1	1	2	A	143	101	87	20	36.8	100	3	1	2
1026	21	2	5	26	1	2	1	A	137	71	81	18	36.8	99	8	0	2
1027	36	2	4	26	1	1	1	A	109	68	80	16	36.6	100	1	0	1
1028	78	1	4	26	1	1	1	A	149	77	79	16	36.5	99	8	0	2
1029	57	2	4	26	1	1	1	A	168	91	67	16	36.5	100	3	0	2
1030	42	1	4	26	1	1	2	A	115	75	85	18	37.3	100	4	0	2
1031	42	1	4	26	1	2	1	A	158	82	76	16	36.3	96	8	0	1
1032	70	1	4	26	1	1	1	A	130	79	79	14	37	100	4	1	1
1033	78	2	3	26	1	1	1	A	156	110	94	14	37	99	4	0	1
1034	63	1	4	26	1	1	1	A	157	94	91	14	36	97	4	0	2
1035	70	1	4	26	1	1	1	A	93	45	103	14	37.5	97	5	1	2
1036	28	2	3	26	1	1	1	A	119	76	99	18	36.5	99	6	0	2
1037	32	1	4	26	1	2	1	A	130	77	69	14	37	100	7	0	2
1038	78	1	3	26	1	1	2	A	212	99	71	20	38.3	97	6	1	2
1039	26	1	4	26	1	1	1	A	105	55	117	18	38.2	98	1	1	2
1040	62	2	4	26	1	1	1	A	160	87	81	18	36	98	1	0	2
1041	42	2	4	26	1	1	1	A	119	59	82	16	36.5	97	1	0	1
1042	52	1	4	26	1	2	1	A	113	78	118	16	36.9	97	5	0	2
1043	23	1	5	26	1	2	1	A	122	61	85	16	36.6	99	5	1	2
1044	59	1	2	26	1	2	2	A	129	73	75	16	37.3	96	8	1	2
1045	51	2	4	26	1	1	1	A	151	85	85	16	37.2	97	8	0	2
1046	68	2	4	26	1	1	1	A	181	80	113	18	36.2	99	4	0	1
1047	22	2	4	26	1	1	1	A	119	65	101	16	37.1	98	1	0	1
1048	38	2	4	26	1	1	1	A	133	90	92	12	37	99	3	0	2
1049	30	1	5	26	1	2	1	A	125	81	104	16	36.7	100	2	0	2
1050	21	1	4	26	1	1	1	A	143	82	84	18	35.6	97	1	0	1
1051	85	1	2	26	1	1	1	A	102	59	96	24	36	89	6	1	1
1052	47	2	3	26	1	1	1	A	143	75	77	16	35.5	100	3	0	2
1053	88	1	2	26	1	1	2	A	191	101	105	20	38.1	89	6	1	1
1054	48	2	4	26	1	1	1	A	115	79	73	16	36.8	98	8	1	2
1055	94	2	4	26	1	2	2	A	118	65	76	16	36.3	98	5	0	2
1056	50	2	4	26	1	1	1	A	116	58	102	16	37.1	100	8	0	2
1057	65	1	2	26	1	1	2	A	164	112	78	16	35.5	97	4	1	1
1058	25	2	4	26	1	1	1	A	107	57	64	16	36.8	99	4	0	1
1059	58	2	4	26	1	1	1	A	101	58	78	18	36	100	1	0	1
1060	57	2	4	26	1	1	1	A	117	72	89	16	36.7	100	2	1	1
1061	72	2	3	26	1	1	2	A	133	90	96	18	36.8	98	6	1	2
1062	23	2	3	26	1	1	1	A	91	57	115	14	38.8	100	1	1	2
1063	44	2	4	26	1	2	2	A	115	80	86	16	37.3	99	8	0	2
1064	61	2	2	26	1	1	1	A	171	93	100	12	36.5	99	4	0	2
1065	64	2	4	26	1	1	1	A	153	77	112	12	36.5	99	1	1	2
1066	69	1	3	26	1	1	2	A	154	87	72	18	36.6	98	3	0	2
1067	45	2	2	26	1	1	2	A	111	72	73	16	36.2	100	4	0	2
1068	60	2	2	26	1	1	2	A	125	61	40	16	36.7	100	4	0	2
1069	64	2	2	26	1	1	1	A	118	66	90	20	37.8	100	1	1	2
1070	34	2	5	26	1	1	1	A	107	78	78	18	36.5	98	2	0	2
1071	71	1	4	26	1	1	1	A	156	96	120	20	37	98	8	0	2
1072	37	1	5	26	1	2	2	A	156	92	113	18	36.7	98	5	0	1
1073	79	1	3	26	1	1	2	A	176	122	140	30	35.4	95	6	1	1
1074	60	2	5	26	1	2	1	A	128	76	89	16	36.6	97	5	0	1
1075	75	2	3	26	1	1	1	A	129	76	111	20	36	99	1	1	1
1076	82	1	3	26	1	1	2	A	174	153	75	22	36	98	3	0	1
1077	34	2	5	26	1	1	1	A	116	74	70	16	37	99	7	0	1
1078	32	2	3	26	1	1	1	A	116	80	61	16	36.3	99	3	0	2
1079	29	1	4	26	1	1	1	A	178	70	98	16	37.8	99	1	0	2
1080	71	2	3	26	1	1	2	A	177	92	88	15	36.1	100	3	0	2
1081	23	2	4	26	1	1	1	A	93	46	96	16	37.9	98	4	0	2
1082	36	2	4	26	1	2	1	A	115	82	118	16	37	98	8	0	2
1083	77	2	5	26	1	2	1	A	145	89	71	14	36.4	98	7	0	1
1084	76	1	4	26	1	2	1	A	146	91	107	16	36	96	2	0	1
1085	62	2	4	26	1	1	1	A	159	76	80	14	36.8	97	1	0	1
1086	81	1	2	26	1	1	2	A	159	79	97	20	36.7	92	3	1	1
1087	76	2	3	26	1	1	2	A	182	95	81	16	37.2	99	3	0	1
1088	22	2	5	26	1	2	1	A	125	79	80	16	36	98	2	0	2
1089	60	2	4	26	1	1	1	A	147	88	85	16	36.7	98	1	0	2
1090	28	2	4	26	1	1	1	A	136	87	96	16	36.9	98	1	0	2
1091	29	2	3	26	1	2	2	A	105	60	115	20	36.7	100	8	1	2
1092	25	1	4	26	1	1	1	A	128	71	92	14	36.7	95	3	0	2
1093	71	2	4	26	1	1	1	A	168	88	97	14	36.8	99	3	0	2
1094	29	2	5	26	1	1	1	A	106	73	102	18	37	98	2	0	2
1095	36	2	4	26	1	1	1	A	118	85	67	12	36.3	100	8	0	2
1096	46	1	5	26	1	1	1	A	140	99	79	12	36.3	99	5	0	1
1097	33	1	3	26	1	2	2	A	135	75	104	20	36.9	95	3	0	1
1098	47	2	3	26	1	1	1	A	190	123	81	16	36.6	99	3	0	1
1099	28	2	4	26	1	1	1	A	109	76	70	16	36.6	98	2	0	1
1100	30	2	4	26	1	1	1	A	122	72	77	16	37.2	99	1	0	1
1101	25	2	3	26	1	1	1	A	125	77	88	16	36.7	98	8	0	1
1102	69	2	4	26	1	1	2	A	151	69	73	20	37.3	100	3	0	1
1103	46	1	4	26	1	1	1	A	133	96	86	20	37.4	97	4	1	1
1104	73	2	3	26	1	1	2	A	144	69	68	20	37.6	99	5	0	1
1105	32	2	4	26	1	1	1	A	115	69	78	16	36.3	98	1	0	2
1106	20	2	5	26	1	2	1	A	113	65	80	16	36	96	2	0	2
1107	70	1	2	26	1	1	2	V	230	122	95	20	34.4	100	3	1	2
1108	22	1	4	26	1	2	1	A	133	80	76	16	37.1	97	5	0	1
1109	22	1	4	26	1	2	1	A	112	53	90	16	36.6	98	7	0	1
1110	87	1	2	26	1	1	1	A	128	72	86	18	36.6	100	4	1	2
1111	52	1	4	26	1	2	2	A	138	94	92	20	36.1	95	3	0	1
1112	68	1	3	26	1	1	1	A	163	100	80	20	36.6	100	3	1	1
1113	45	2	5	26	1	1	1	A	119	67	90	20	36.5	98	7	0	1
1114	28	2	5	26	1	2	1	A	109	76	80	18	36.6	100	5	0	1
1115	33	1	5	26	1	1	1	A	160	90	96	20	36.3	100	2	0	1
1116	80	2	3	26	1	1	1	A	155	91	68	20	36.5	100	3	0	1
1117	30	1	4	26	1	1	1	A	141	77	80	18	37.3	97	2	0	1
1118	55	1	4	26	1	1	1	A	103	75	120	20	36.8	98	2	0	1
1119	73	1	4	26	1	1	1	A	144	71	90	20	36.5	98	1	1	1
1120	67	1	2	26	1	1	1	A	133	93	100	20	38.5	98	2	0	1
1121	45	2	3	26	1	1	1	A	148	94	100	20	36.5	98	8	0	1
1122	58	1	4	26	1	1	2	V	169	98	95	20	37.5	98	3	1	1
1123	53	2	4	26	1	1	2	A	114	77	105	15	37.4	98	8	0	2
1124	70	2	3	26	1	1	1	A	154	105	74	18	36.6	98	3	0	1
1125	25	2	5	26	1	1	1	A	117	77	68	15	36.8	99	4	1	1
1126	68	1	4	26	1	1	1	A	150	87	76	15	36.4	97	8	0	2
1127	30	2	3	26	1	1	1	A	124	79	82	18	37.5	98	1	0	2
1128	25	1	2	26	1	1	2	V	123	65	98	20	36.3	96	3	0	2
1129	20	2	5	26	1	1	1	A	100	68	95	18	36.1	97	1	0	2
1130	46	1	2	26	1	1	1	A	106	68	102	18	36.3	97	4	1	2
1131	48	2	3	26	1	1	1	A	142	73	124	24	39.5	96	2	0	2
1132	45	2	3	26	1	1	1	A	117	65	95	18	36.3	99	1	0	1
1133	53	2	4	26	1	1	1	A	133	72	96	16	37.2	100	8	0	1
1134	63	2	3	26	1	1	2	A	98	72	92	18	37.4	92	6	1	1
1135	29	2	4	26	1	1	1	A	135	85	87	16	37.1	97	8	0	1
1136	87	1	3	26	1	1	1	A	148	76	70	20	37	96	1	0	1
1137	46	1	4	26	1	1	1	A	113	71	83	18	36.4	100	1	0	1
1138	57	2	3	26	1	1	1	A	73	49	94	16	37.8	99	8	1	1
1139	50	1	1	26	1	1	1	A	60	44	174	18	36.7	99	2	0	1
1140	35	2	4	26	1	1	1	A	107	68	76	16	37.4	97	1	0	1
1141	75	1	3	26	1	1	1	A	142	79	78	20	37.5	98	4	0	1
1142	50	1	4	26	1	1	1	A	174	95	79	16	36.6	98	4	0	2
1143	27	2	3	26	1	1	1	A	148	93	95	16	36.9	98	8	0	2
1144	50	2	4	26	1	1	1	A	119	57	58	16	36.8	100	5	0	2
1145	35	2	3	26	1	1	2	A	127	80	103	20	37.2	99	8	1	2
1146	58	2	4	26	1	1	1	A	115	69	81	16	36.4	98	1	0	2
1147	63	2	4	26	1	1	2	A	154	91	110	18	39.1	97	2	0	2
1148	89	1	4	26	1	1	1	A	143	82	72	18	36.8	98	8	0	2
1149	23	2	4	26	1	1	1	A	131	90	93	20	37.1	100	4	0	2
1150	85	1	4	26	1	1	1	A	121	73	69	16	36.8	95	1	0	2
1151	51	2	4	26	1	1	1	A	163	92	87	15	37.1	97	1	0	1
1152	44	2	4	26	1	1	1	A	128	83	78	15	36.8	100	1	0	1
1153	77	1	5	26	1	2	1	A	154	75	96	15	36	98	2	0	1
1154	29	1	4	26	1	1	1	A	145	93	81	18	36.5	98	8	0	2
1155	77	1	4	26	1	1	1	A	142	75	90	22	36.9	100	1	1	1
1156	59	1	4	26	1	1	1	A	150	102	88	16	36.9	100	1	0	1
1157	54	1	4	26	1	1	2	A	105	65	90	20	38.3	98	1	0	1
1158	53	2	4	26	1	2	1	A	190	109	98	20	36.6	99	3	0	1
1159	35	2	4	26	1	2	1	A	142	95	64	15	36.3	100	3	0	2
1160	46	2	5	26	1	2	1	A	132	89	82	16	36.9	97	5	0	2
1161	68	1	4	26	1	1	2	A	166	82	107	18	36.7	98	1	1	1
1162	65	1	5	26	1	1	1	A	112	77	117	20	37.4	99	1	0	1
1163	64	2	5	26	1	1	1	A	114	77	66	16	35.8	98	2	0	1
1164	72	1	4	26	1	2	1	A	137	68	75	16	35.9	100	7	0	1
1165	57	2	3	26	1	1	2	A	138	81	81	16	36	99	3	0	1
1166	73	2	5	26	1	1	1	A	130	76	87	16	36.8	98	2	0	1
1167	28	2	5	26	1	1	2	A	98	56	65	18	36.9	99	1	0	2
1168	26	1	4	26	1	2	1	A	103	63	68	20	36.7	96	8	0	2
1169	19	2	4	26	1	2	2	A	103	77	96	20	36.8	100	7	0	2
1170	69	2	3	26	1	1	2	A	173	85	63	20	36.7	98	3	0	2
1171	68	1	3	26	1	1	1	A	193	86	101	20	37.2	98	3	0	2
1172	52	2	5	26	1	2	1	A	105	71	74	16	37.5	98	5	0	1
1173	48	2	4	26	1	1	1	A	124	74	67	16	36.5	98	8	0	1
1174	31	2	2	26	1	1	1	A	99	65	90	16	37.7	98	2	0	1
1175	49	2	3	26	1	1	1	A	112	76	66	16	36.5	99	3	0	1
1176	79	1	4	26	1	2	2	A	101	80	87	12	37.4	95	3	1	1
1177	38	2	2	26	1	1	1	A	127	91	101	16	36.7	100	4	0	1
1178	46	2	3	26	1	1	1	A	126	73	79	16	36.8	98	8	0	1
1180	88	2	3	26	1	1	1	A	108	67	113	20	35.6	96	6	1	1
1181	29	2	4	26	1	1	1	A	120	59	121	16	38	99	2	0	2
1182	42	1	4	26	1	1	2	A	100	69	68	20	36.1	98	4	0	2
1183	27	2	4	26	1	2	2	A	102	64	72	20	37.7	98	7	0	2
1184	36	1	4	26	1	1	1	A	146	113	100	16	37.1	98	8	1	2
1185	55	2	4	26	1	1	1	A	142	88	87	16	36.5	98	7	0	2
1186	60	2	4	26	1	1	1	A	127	77	83	16	38	99	8	0	2
1187	55	1	5	26	1	1	1	A	114	81	88	16	36.3	96	7	0	2
1188	61	2	4	26	1	1	2	A	111	79	74	20	36	98	1	0	2
1189	81	2	4	26	1	1	1	A	106	61	59	16	37	98	8	0	1
1190	44	1	5	26	1	1	1	A	147	96	67	16	36.4	100	2	0	1
1191	71	2	5	26	1	1	1	A	155	90	83	16	36.7	98	2	0	1
1192	23	1	5	26	1	1	1	A	134	89	85	16	36.5	95	1	0	1
1193	29	1	4	26	1	1	1	A	128	78	103	18	35.9	97	1	0	2
1194	34	2	4	26	1	1	1	A	101	66	76	20	36.7	98	1	0	2
1195	62	1	4	26	1	2	2	A	144	83	63	16	35.9	99	3	0	2
1196	22	2	5	26	1	2	1	A	147	97	100	16	37.4	99	7	0	1
1197	41	2	4	26	1	1	1	A	119	86	75	16	36.9	99	2	0	1
1199	70	1	2	26	1	1	2	A	124	84	85	20	35.8	98	3	1	1
1200	45	1	2	26	1	1	1	A	152	92	92	18	36.7	98	4	0	1
1201	70	1	4	26	1	1	1	A	120	81	111	18	36.9	100	2	0	1
1202	89	2	4	26	1	1	1	A	164	90	84	18	36.8	100	5	0	1
1203	71	2	3	26	1	1	2	A	213	101	66	20	36.7	100	3	1	1
1204	70	2	2	26	1	1	1	A	140	90	76	18	36	98	4	0	1
1205	82	1	4	26	1	2	2	A	135	80	70	15	36.3	95	2	0	1
1206	58	2	2	26	1	1	1	A	137	89	91	18	37.2	97	8	0	2
1207	76	1	3	26	1	2	2	A	153	79	93	20	36.6	99	3	0	2
1208	20	2	4	26	1	1	1	A	127	82	79	16	36	99	1	0	2
1209	54	2	5	26	1	1	1	A	128	84	67	18	36.4	96	7	0	2
1210	32	2	4	26	1	1	2	A	95	56	102	20	37.8	96	6	0	2
1211	44	1	4	26	1	2	2	A	107	63	63	20	36.1	99	5	0	2
1212	78	2	4	26	1	2	2	A	179	97	73	20	36.7	100	5	0	2
1213	71	2	5	26	1	1	1	A	178	76	88	18	37	99	5	0	2
1214	57	1	2	26	1	1	2	A	148	85	83	20	36.6	97	3	1	2
1215	61	2	4	26	1	1	1	A	146	84	84	18	38.3	98	2	0	1
1216	53	1	3	26	1	1	1	A	123	89	122	20	37.5	90	2	1	1
1217	88	1	5	27	1	2	1	A	170	123	111	16	36.8	93	8	0	2
1218	63	2	4	27	1	2	1	A	134	75	72	16	36.1	96	7	0	2
1219	51	1	4	27	1	1	2	A	104	71	87	20	36.1	100	4	0	1
1220	48	2	2	27	1	1	2	A	130	62	94	20	36.4	100	4	0	1
1221	46	2	4	27	1	1	2	A	253	153	122	18	36.4	98	8	0	1
1222	79	1	4	27	1	1	1	A	144	67	72	16	36.8	96	4	1	1
1223	37	2	4	27	1	1	1	A	120	84	74	16	37.2	98	2	0	1
1224	62	2	3	27	1	1	1	A	122	80	79	16	36.7	98	3	0	1
1225	27	2	4	27	1	1	1	A	122	56	104	16	37.1	98	1	0	1
1226	55	1	4	27	1	1	2	A	149	86	65	16	36	100	1	1	2
1227	77	2	4	27	1	1	1	A	164	90	80	18	36.8	98	6	0	2
1228	35	1	5	27	1	2	2	A	142	89	97	20	36.5	100	8	0	2
1229	60	2	3	27	1	1	1	A	154	102	98	16	38.1	98	2	0	2
1230	24	1	5	27	1	2	2	A	163	84	107	20	36.5	98	8	0	2
1231	30	1	4	27	1	2	2	A	140	64	143	16	37.7	98	8	0	2
1232	29	2	4	27	1	1	1	A	115	44	97	16	37	99	3	0	2
1233	64	2	2	27	1	1	2	A	153	86	100	16	37.2	100	4	0	1
1234	30	1	4	27	1	2	1	A	153	79	76	16	36.5	100	5	0	1
1235	66	1	3	27	1	1	1	A	124	72	145	16	38.3	87	6	0	1
1236	29	2	4	27	1	1	1	A	100	69	102	16	37	100	1	0	1
1237	33	1	4	27	1	1	1	A	135	71	71	18	36	98	5	0	2
1238	66	2	4	27	1	1	2	A	153	119	89	18	37.9	97	5	1	1
1239	37	2	4	27	1	1	1	A	170	93	102	18	36.5	99	1	1	1
1240	19	2	4	27	1	1	1	A	125	69	83	16	37	99	1	0	1
1241	70	2	4	27	1	1	1	A	100	73	83	16	38.7	98	2	0	2
1242	49	2	4	27	1	1	1	A	115	61	66	16	36.2	98	8	0	2
1243	82	2	4	27	1	1	2	A	163	85	105	14	36.5	100	3	1	2
1244	58	2	3	27	1	1	1	A	116	65	88	16	38	97	4	0	1
1245	62	1	3	27	1	1	2	A	139	89	102	20	37.4	97	6	0	2
1246	70	1	3	27	1	1	1	A	110	79	94	18	37.3	98	1	0	2
1247	32	1	4	27	1	1	1	A	108	75	68	16	36	98	4	0	2
1248	62	1	3	27	1	1	1	A	154	85	62	16	36.5	98	1	0	1
1249	32	1	4	27	1	2	2	A	124	64	81	16	36.6	100	3	0	1
1250	70	1	4	27	1	1	1	A	140	87	86	16	36.5	100	6	0	1
1251	63	2	4	27	1	2	1	A	127	81	90	16	36.5	98	4	0	1
1252	34	2	4	27	1	2	1	A	111	71	85	16	36	98	4	0	1
1253	56	2	4	27	1	1	1	A	109	59	74	16	36.5	96	1	0	1
1254	31	2	3	27	1	1	1	A	107	54	91	18	36.7	100	8	0	2
1255	49	1	4	27	1	1	1	A	170	103	63	18	36.7	100	8	0	2
1256	35	2	4	27	1	1	1	A	174	76	126	20	38	100	2	0	2
1257	52	1	4	27	1	2	1	A	173	79	76	16	36.2	97	5	0	2
1258	50	2	4	27	1	2	1	A	111	81	77	16	36	100	5	0	2
1259	22	2	3	27	1	1	1	A	146	69	99	16	35.7	100	8	0	2
1260	85	2	3	27	1	1	2	V	149	83	75	14	38.7	100	2	0	2
1261	26	2	4	27	1	1	1	A	113	67	80	16	36.6	99	2	0	2
1262	56	2	4	27	1	1	1	A	144	95	107	20	37.7	100	2	0	2
1263	21	2	5	27	1	2	1	A	126	66	82	16	36	98	2	0	2
1264	75	2	4	27	1	1	2	A	133	88	83	14	37.5	100	3	0	2
1265	43	2	4	27	1	2	1	A	139	83	117	16	36.4	100	7	1	2
1266	36	1	4	27	1	2	1	A	119	90	100	16	36	97	7	0	2
1267	75	1	2	27	1	1	2	A	119	66	98	14	34.4	100	3	0	2
1268	50	2	3	27	1	1	1	A	83	50	69	24	35.3	100	1	0	2
1269	21	1	4	27	1	2	1	A	151	73	69	16	36	96	5	0	2
1270	49	2	4	27	1	1	1	A	166	100	99	20	35.9	100	2	0	2
1271	61	1	4	27	1	1	1	A	146	83	97	16	36.3	98	7	0	2
1272	71	1	2	27	1	1	2	A	120	61	61	14	36.2	98	1	1	2
1273	28	2	5	27	1	1	1	A	113	71	83	16	36.7	99	2	0	2
1274	69	2	4	27	1	1	2	A	142	80	84	20	37.9	99	8	0	2
1275	41	2	3	27	1	1	2	A	162	104	140	30	36.7	100	6	1	2
1276	63	2	4	27	1	1	1	A	136	79	85	18	37.1	100	1	0	2
1277	44	1	4	27	1	2	1	A	151	75	86	16	36.2	98	3	0	2
1278	64	1	4	27	1	1	1	A	145	91	98	16	36	97	3	0	2
1279	46	2	3	27	1	1	1	A	114	74	75	16	35.5	99	1	1	1
1280	80	2	3	27	1	1	1	A	101	62	100	16	37.1	95	1	0	1
1281	32	1	4	27	1	2	1	A	140	86	95	16	36.9	98	3	0	1
1282	26	2	4	27	1	1	1	A	132	74	84	16	38	97	2	0	2
1283	85	2	4	27	1	2	2	A	144	88	88	14	36.4	96	3	0	1
1284	72	2	4	27	1	1	1	A	123	61	68	16	37.4	95	3	0	1
1285	75	2	4	27	1	1	2	A	178	66	73	18	36.4	95	6	1	1
1286	50	2	4	27	1	1	2	A	178	71	61	18	37.1	100	4	0	1
1287	76	2	4	27	1	1	1	A	163	77	75	18	35.8	100	3	0	1
1288	65	2	2	27	1	2	2	V	140	68	66	18	36.2	98	8	1	1
1289	64	1	3	27	1	1	1	A	149	96	95	16	36	97	3	0	1
1290	43	1	5	27	1	2	2	V	103	77	87	16	35.6	98	8	0	2
1291	34	1	3	27	1	1	1	A	129	76	91	18	37	97	1	0	2
1292	27	2	5	27	1	2	1	A	120	80	65	18	36.7	99	8	0	2
1293	71	1	4	27	1	1	1	A	150	62	90	18	36.7	97	6	1	2
1294	23	2	1	27	1	1	2	A	148	72	136	20	38.5	92	3	1	2
1295	49	1	4	27	1	1	2	A	138	95	98	20	36.6	97	1	0	1
1296	45	1	4	27	1	2	1	A	143	88	86	16	36.8	97	1	0	1
1297	65	1	3	27	1	1	2	A	129	75	93	20	36.6	93	6	0	1
1298	49	2	4	27	1	1	2	A	106	74	81	18	36	99	1	0	2
1299	20	1	4	27	1	1	2	A	100	57	98	18	36.9	98	1	0	2
1300	66	2	3	27	1	1	2	A	116	78	138	20	38	98	2	1	2
1301	50	1	4	27	1	1	1	A	174	110	72	16	35	97	4	1	2
1302	64	2	3	27	1	1	1	A	150	96	112	16	35.8	98	8	0	2
1303	66	2	4	27	1	1	1	A	113	73	96	20	37.8	98	8	0	2
1304	82	2	4	27	1	1	1	A	109	73	105	16	36.4	98	5	0	2
1305	59	1	4	27	1	1	1	A	153	92	82	16	36	97	8	1	1
1306	75	1	5	27	1	1	1	A	163	65	85	18	36.7	97	6	0	1
1307	79	2	1	27	1	1	2	U					36.6		4	1	1
1308	76	1	4	27	1	1	1	A	191	84	78	12	36.6	97	8	0	2
1309	60	2	4	27	1	1	2	A	133	81	78	16	36.3	100	1	0	2
1310	64	1	4	27	1	1	1	A	104	67	84	14	36	95	1	0	1
1311	71	2	3	27	1	1	1	A	110	60	104	12	37.1	96	1	1	1
1312	68	1	4	27	1	1	2	A	137	78	75	14	36.7	99	8	0	1
1313	39	2	3	27	1	1	1	A	124	74	63	12	36.5	96	8	1	1
1314	81	2	3	27	1	1	2	A	165	89	72	16	36.5	100	3	0	1
1315	29	2	4	27	1	1	1	A	130	80	105	18	37.5	100	4	0	1
1316	62	2	4	27	1	1	2	A	147	67	83	20	36.5	99	1	0	2
1317	70	1	3	27	1	1	2	A	190	99	104	23	37.2	90	6	0	2
1318	90	2	2	27	1	1	2	A	111	72	130	16	36.1	95	3	0	1
1319	52	1	4	27	1	1	1	A	140	92	95	16	36	98	3	0	2
1320	66	2	3	27	1	1	1	A	134	76	84	14	37.7	100	8	0	1
1321	32	2	3	27	1	1	1	A	116	79	133	22	37.3	96	6	1	1
1322	59	1	4	27	1	1	2	A	137	84	110	18	37	97	1	1	1
1323	55	2	3	27	1	1	2	A	137	84	80	18	35.9	99	3	0	1
1324	75	2	4	27	1	1	2	A	179	73	73	20	35.7	100	3	0	2
1325	28	1	5	27	1	2	1	A	116	61	100	16	36.4	100	5	0	2
1326	60	1	3	27	1	1	1	A	167	90	70	16	36.1	97	3	0	2
1327	80	2	3	27	1	1	2	A	231	100	96	23	37.2	97	4	1	1
1328	68	1	4	27	1	1	1	A	145	84	98	16	36.1	98	8	0	1
1329	23	2	4	27	1	2	1	A	127	64	92	16	36.2	100	7	0	1
1330	61	2	3	27	1	1	1	A	196	92	77	16	36.6	100	3	0	1
1331	21	2	4	27	1	1	1	A	115	62	101	16	38.1	98	8	0	1
1332	31	2	4	27	1	1	1	A	119	71	86	16	37.4	99	7	0	1
1333	19	1	4	27	1	1	2	A	150	80	91	20	36.3	100	8	0	2
1334	62	1	4	27	1	1	2	A	176	96	85	15	35.1	100	1	0	2
1335	32	2	4	27	1	1	1	A	120	74	61	14	36.2	97	7	0	2
1336	61	2	3	27	1	2	2	V	112	80	78	15	36	95	8	0	2
1337	48	1	4	27	1	1	1	A	163	99	74	18	36.3	97	8	0	1
1338	57	2	3	27	1	1	1	A	71	45	107	20	36.1	95	4	1	1
1339	28	1	5	27	1	1	1	A	94	63	102	18	36.6	98	5	1	1
1340	51	1	4	27	1	1	1	A	129	81	102	18	36.9	98	2	0	1
1341	86	1	3	27	1	1	2	A	138	55	71	18	36	100	3	0	1
1342	19	2	4	27	1	2	2	A	138	87	95	16	36.8	97	7	0	2
1343	47	1	2	27	1	1	2	A	124	82	67	18	36.3	99	4	1	2
1344	77	1	4	27	1	1	1	A	147	69	86	16	37.1	97	1	0	1
1345	69	1	1	27	1	1	2	U					34.3		4	1	1
1346	65	2	4	27	1	1	1	A	143	78	80	16	36.9	99	1	0	2
1347	24	2	3	27	1	1	1	A	103	57	120	18	36	100	4	0	2
1348	39	1	4	27	1	1	1	A	139	80	73	16	36.6	99	8	0	2
1349	70	2	4	27	1	1	1	A	98	74	78	16	36.5	97	8	0	2
1350	80	1	4	27	1	1	1	A	150	79	89	16	36.5	99	8	0	2
1351	62	1	3	27	1	1	1	A	144	90	87	16	36.1	100	1	1	1
1352	65	1	3	27	1	1	1	A	133	79	64	16	36	100	3	1	1
1353	79	1	4	27	1	1	1	A	133	78	77	16	36	100	8	0	1
1354	63	2	4	27	1	1	1	A	163	75	83	16	36.4	100	2	1	1
1355	53	2	4	27	1	1	2	A	94	61	70	18	36.3	100	4	0	1
1356	57	1	2	27	1	1	2	A	164	98	66	18	36.3	100	3	1	1
1357	47	1	2	27	1	1	2	A	101	58	46	18	36.7	97	4	1	1
1358	80	2	3	27	1	1	2	A	167	85	98	18	36.8	99	5	0	1
1359	82	1	3	27	1	1	1	A	160	75	70	16	36.5	96	3	0	1
1360	66	1	4	27	1	1	2	A	135	85	102	20	37	98	1	1	1
1361	31	2	4	27	1	1	1	A	171	98	86	16	37.4	100	3	1	1
1362	47	1	4	27	1	2	1	A	140	85	74	16	37	98	5	0	1
1363	69	1	3	27	1	1	1	A	151	81	66	16	35.5	100	6	0	1
1364	62	1	4	27	1	1	1	A	98	79	78	16	36.3	98	1	0	1
1365	74	2	2	27	1	1	2	A	133	69	85	18	36.3	95	4	0	1
1366	68	2	4	27	1	1	2	A	155	78	87	12	36.5	98	4	1	1
1367	55	1	4	27	1	1	1	A	162	98	74	18	37	98	2	0	2
1368	45	1	4	27	1	1	1	A	136	76	81	18	36.2	97	3	0	2
1369	23	1	4	27	1	1	1	A	125	64	113	18	39.4	95	2	0	2
1370	34	1	3	27	1	1	2	A	157	104	127	22	36.9	100	5	0	1
1371	75	2	4	27	1	1	1	A	137	80	78	16	37.1	97	1	0	1
1372	32	2	4	27	1	1	2	A	97	71	72	18	36.8	96	4	0	1
1373	62	2	4	27	1	1	1	A	185	100	72	16	36.6	100	3	0	1
1374	68	2	4	27	1	1	1	A	125	94	94	16	38.3	95	7	0	1
1375	65	1	4	27	1	1	1	A	111	69	98	16	38.2	96	2	0	1
1376	65	2	4	27	1	1	1	A	140	86	74	16	37	99	1	1	1
1377	28	1	5	27	1	2	1	A	136	92	87	16	35.5	96	2	0	2
1378	76	2	4	27	1	1	1	A	127	69	63	16	36.7	99	3	0	2
1379	55	2	3	27	1	1	1	A	146	104	67	16	36.4	98	3	0	2
1380	23	2	3	27	1	2	2	A	131	68	108	20	36.8	100	8	0	2
1381	76	2	4	27	1	1	1	A	171	85	63	16	36	98	4	0	2
1382	73	1	3	27	1	1	1	A	146	93	97	16	36.1	98	3	0	2
1383	55	2	5	27	1	1	1	A	120	77	79	18	36	97	2	0	1
1384	77	1	4	27	1	2	1	A	140	76	70	18	36	100	8	0	1
1385	71	1	4	27	1	1	1	A	121	80	103	16	36.8	96	8	0	1
1386	71	1	3	27	1	1	2	A	106	62	157	20	37.7	96	1	1	1
1387	26	1	4	27	1	1	1	A	153	90	90	18	36.6	100	1	1	1
1388	69	1	4	27	1	2	2	A	153	78	88	19	36.7	97	8	0	2
1389	25	2	3	27	1	1	2	A	144	70	62	15	36.1	100	3	0	2
1390	29	1	4	27	1	1	2	A	167	94	75	20	36.9	100	3	0	2
1391	65	2	3	27	1	1	2	A	178	85	112	20	36.4	98	4	0	2
1392	77	1	2	27	1	1	2	A	121	61	153	20	39.9	80	6	1	1
1393	42	1	3	27	1	1	1	A	165	103	105	18	37.3	97	4	0	1
1394	28	1	4	27	1	1	1	A	137	74	70	12	36.7	98	8	0	2
1395	28	2	4	27	1	1	1	A	100	69	89	12	37.1	98	1	0	2
1396	46	2	4	27	1	1	1	A	104	74	84	16	37.7	96	2	0	1
1397	42	1	5	27	1	1	1	A	163	94	85	16	36.4	97	2	0	1
1398	53	1	4	27	1	2	1	A	183	108	97	16	36.7	98	2	0	1
1399	62	1	3	27	1	1	2	A	149	82	62	19	36.2	100	3	1	1
1400	50	2	2	27	1	1	1	A	136	85	88	16	37.1	97	4	0	1
1401	81	1	3	27	1	1	2	A	98	70	117	20	37.6	98	1	1	1
1402	57	1	4	27	1	1	1	A	105	65	59	16	36.4	99	1	0	2
1403	79	1	3	27	1	1	2	A	120	64	64	20	36.5	100	6	0	2
1404	26	2	4	27	1	1	1	A	134	67	92	16	38	100	1	0	2
1405	36	1	5	27	1	1	1	A	145	74	84	16	36.6	93	1	0	2
1406	73	1	4	27	1	1	2	A	124	68	90	20	36.1	98	3	0	2
1407	25	2	3	27	1	1	1	A	104	67	69	16	36.5	100	1	0	1
1408	79	1	4	27	1	1	1	A	120	94	119	20	36.9	100	1	0	1
1409	19	2	4	27	1	1	1	A	114	68	97	16	36.7	92	6	0	1
1410	46	2	4	27	1	1	1	A	100	74	78	16	36.5	98	1	0	1
1411	84	1	5	27	1	2	1	A	166	82	74	16	36.5	98	2	0	1
1412	32	2	4	27	1	1	1	A	115	72	90	16	37.5	98	8	1	1
1413	58	1	4	27	1	1	2	A	161	90	75	20	36.2	98	1	0	1
1414	85	2	4	27	1	2	2	A	141	86	87	16	36.5	98	8	0	1
1415	66	1	3	27	1	1	1	A	128	79	125	17	36.6	95	6	1	1
1416	64	1	3	27	1	1	1	A	119	64	72	15	36.3	98	3	1	1
1417	34	2	4	27	1	1	2	A	95	64	58	20	36.4	99	4	0	1
1418	47	2	4	27	1	1	1	A	105	70	87	15	37.5	96	1	0	1
1419	71	1	2	27	1	1	1	A	179	92	59	15	36.4	96	8	0	1
1420	83	2	4	27	1	2	1	A	162	63	63	16	36	96	5	0	2
1421	68	1	3	27	1	1	2	A	96	56	107	20	38.6	96	1	1	2
1422	30	2	3	27	1	1	1	A	107	74	102	18	37.4	96	1	0	2
1423	32	2	4	27	1	1	1	A	112	79	81	18	36.5	100	1	0	2
1424	24	2	4	27	1	1	1	A	113	58	100	18	38.4	100	1	0	2
1425	26	2	4	27	1	1	1	A	112	49	75	16	38.2	100	1	0	2
1426	29	2	4	27	1	1	1	A	158	89	120	18	37.6	99	2	0	2
1427	26	2	3	27	1	1	2	A	129	89	102	20	37.3	99	3	0	2
1428	37	2	3	27	1	1	1	A	119	72	96	14	37.1	99	8	0	2
1429	32	2	5	27	1	2	1	A	103	76	84	12	36.7	97	8	0	2
1430	49	2	4	27	1	1	1	A	147	95	102	16	36	99	8	1	2
1431	30	1	4	27	1	2	1	A	113	62	66	12	36.6	98	5	0	2
1432	50	1	3	27	1	1	1	A	76	58	76	16	36.5	97	2	0	2
1433	34	2	4	27	1	1	1	A	133	87	106	16	37.6	97	1	0	2
1434	65	1	3	27	1	1	2	A	100	62	152	20	37.8	98	4	0	2
1435	61	2	4	27	1	1	1	A	105	70	99	16	37.9	97	2	0	2
1436	37	1	5	27	1	2	1	A	154	83	70	14	37.1	96	2	0	2
1437	38	2	4	27	1	2	1	A	130	62	78	16	37.3	98	7	0	2
1438	26	2	4	27	1	1	1	A	116	75	70	14	36.9	100	3	0	2
1439	88	2	4	27	1	1	1	A	174	87	102	18	37.4	98	8	0	2
1440	27	2	4	27	1	2	2	A	119	72	124	20	37.7	95	5	0	2
1441	58	2	4	27	1	1	2	A	125	61	84	14	37.1	100	4	0	2
1442	77	1	4	27	1	1	1	A	155	99	122	16	37.3	95	8	0	2
1443	71	1	4	27	1	2	2	A	151	94	90	20	37.2	95	7	0	1
1444	22	2	5	27	1	1	1	A	117	70	91	15	36.6	96	6	0	1
1445	21	1	4	27	1	2	2	P	119	62	108	18	36.6	100	8	0	2
1446	70	1	2	27	1	1	1	A	113	70	67	18	36.5	97	4	1	1
1447	84	2	1	27	1	1	2	A	50	30	119	18	36	100	6	1	1
1448	66	2	3	27	1	1	1	A	158	88	74	18	36.6	99	3	0	1
1449	53	2	3	27	1	1	1	A	101	71	82	18	37.3	100	1	0	1
1450	81	1	3	27	1	1	1	A	96	56	127	24	36.6	95	4	1	1
1451	71	1	5	27	1	1	1	A	113	70	78	16	36.5	96	5	0	1
1452	59	1	4	27	1	1	1	A	103	72	98	16	36.6	98	1	1	2
1453	32	1	5	27	1	1	1	A	161	80	80	16	36.9	97	7	0	2
1454	72	1	4	27	1	1	1	A	112	62	81	16	36.2	99	8	1	2
1455	65	1	3	27	1	1	2	A	144	74	94	20	35.9	97	8	0	1
1456	24	2	4	27	1	1	1	A	113	79	106	16	37.1	98	8	1	1
1457	22	2	4	27	1	1	1	A	104	57	106	16	37.5	98	1	0	1
1458	82	1	4	27	1	1	1	A	152	77	116	16	37.1	95	1	0	1
1459	73	2	3	27	1	1	2	A	190	107	70	20	37.1	99	3	0	1
1460	36	1	4	27	1	1	2	A	119	75	97	20	36.5	100	1	0	1
1461	54	1	4	27	1	1	1	A	174	110	75	18	36.7	98	8	0	1
1462	45	1	3	27	1	1	2	A	186	112	116	20	37.6	95	3	0	2
1463	56	2	2	27	1	2	1	A	120	80	88	12	37	100	7	0	2
1464	81	1	2	27	1	1	2	A	113	63	50	20	36.1	99	4	1	2
1465	63	1	5	27	1	1	1	A	112	69	94	12	36	97	1	0	2
1466	41	2	4	27	1	1	1	A	121	78	69	12	37	97	1	0	2
1467	50	1	4	27	1	1	1	A	193	121	101	12	36.8	100	8	0	2
1468	81	1	4	27	1	1	2	A	180	75	65	20	36.8	98	1	0	1
1469	49	2	5	27	1	1	1	A	99	67	72	16	36.9	97	8	0	1
1470	29	2	4	27	1	1	1	A	140	67	116	20	36.7	100	1	0	1
1471	58	2	5	27	1	1	1	A	150	94	89	16	37.2	99	8	0	2
1472	39	2	4	27	1	1	1	A	101	70	61	18	36.3	98	1	0	1
1473	85	2	4	27	1	1	1	A	138	79	110	15	36.7	94	6	0	1
1474	48	2	4	27	1	1	1	A	122	87	64	18	36.2	99	1	1	2
1475	75	1	4	27	1	1	1	A	155	82	72	18	35.2	99	1	1	2
1476	82	1	4	27	1	1	1	A	156	76	85	18	38.6	96	2	0	2
1477	85	2	4	27	1	2	2	A	151	75	63	20	36.6	97	7	1	2
1478	21	1	4	27	1	2	2	A	114	74	77	15	37.6	99	7	0	2
1479	66	2	4	27	1	1	2	A	128	79	68	20	35.8	100	1	0	2
1480	54	2	4	27	1	1	1	A	159	94	87	17	36.4	96	3	0	2
1481	30	1	5	27	1	2	1	A	138	78	103	19	37.3	100	5	0	2
1482	42	2	5	27	1	1	2	A	122	75	63	18	37	100	1	0	1
1483	58	2	3	27	1	1	1	A	126	82	68	16	37	98	3	0	1
1484	54	1	3	27	1	2	2	A	112	69	94	18	38.1	94	5	1	1
1485	30	2	3	27	1	1	1	A	133	89	69	12	36.2	100	2	1	2
1486	37	1	4	27	1	2	2	A	103	60	96	20	37.5	92	8	0	2
1487	61	1	4	27	1	2	1	A	116	75	69	12	36.5	100	5	0	2
1488	63	1	5	27	1	2	1	A	112	64	70	12	36.8	95	7	0	2
1489	71	1	4	27	1	1	2	A	99	62	94	20	36.1	100	1	0	2
1490	48	2	5	27	1	2	2	A	99	62	83	20	35.9	100	5	0	2
1491	62	2	3	27	1	2	1	A	130	69	82	12	37	100	5	1	2
1492	35	2	2	27	1	1	1	A	140	80	49	12	36.9	97	4	1	2
1493	39	2	4	27	1	1	1	A	133	85	96	16	37	98	2	0	2
1494	38	1	4	27	1	1	1	A	134	85	100	18	36.8	98	1	0	2
1495	35	2	4	27	1	1	1	A	106	73	106	18	37.2	98	1	0	2
1496	61	1	4	27	1	1	1	A	150	97	80	18	36.8	100	1	0	2
1497	23	1	4	27	1	2	2	A	109	59	90	20	35.9	100	8	0	2
1498	58	1	5	27	1	1	1	A	117	81	116	18	35.8	99	2	1	2
1499	45	2	4	27	1	1	1	A	151	96	58	18	35.9	99	8	0	2
1500	50	1	4	27	1	2	2	A	135	85	79	18	37.2	99	8	0	2
1501	36	2	4	27	1	1	2	A	140	100	90	18	37.1	100	1	0	2
1502	27	2	5	27	1	1	1	A	127	85	97	16	37	99	2	0	1
1503	44	1	3	27	1	1	1	A	149	90	92	20	37	98	8	1	1
1504	59	2	4	27	1	1	1	A	127	85	85	16	37	96	4	0	1
1505	77	1	4	27	1	1	1	A	173	90	92	20	37	95	8	0	1
1506	75	2	4	27	1	1	1	A	116	74	73	16	36.7	99	8	0	1
1507	89	1	4	27	1	1	1	A	120	82	85	20	36	99	6	0	1
1508	69	1	3	27	1	1	2	A	113	75	81	18	36.2	89	5	1	2
1510	69	1	3	27	1	1	1	A	163	92	79	18	36.9	98	3	0	1
1511	78	1	2	27	1	1	2	A	80	58	91	18	35.4	96	4	1	1
1512	61	1	2	27	1	1	1	A	113	67	84	16	36.7	98	4	0	2
1513	41	2	5	27	1	2	1	A	149	86	85	16	36.9	100	8	0	2
1514	61	2	4	27	1	1	1	A	145	69	64	16	36.9	98	1	0	1
1515	48	1	5	27	1	1	1	A	138	92	90	18	36.6	99	5	0	1
1516	79	2	4	27	1	2	2	A	149	77	108	20	36.9	96	3	0	1
1517	37	1	4	27	1	1	1	A	126	84	69	16	36.5	97	8	0	1
1518	86	1	2	27	1	1	2	A	116	51	148	24	39	92	6	1	1
1519	46	1	4	27	1	1	1	A	141	98	98	18	36.7	97	5	0	1
1520	43	2	2	27	1	1	1	A	106	69	113	30	36.7	87	4	0	1
1521	33	2	4	27	1	1	1	A	105	64	76	18	37.2	97	8	1	1
1522	89	2	5	27	1	1	1	A	184	73	80	18	36.6	98	5	0	1
1523	49	2	4	27	1	1	1	A	185	108	90	16	36.9	97	3	0	1
1524	20	1	4	27	1	1	1	A	135	85	76	16	37.4	100	8	0	2
1525	42	2	4	27	1	1	1	A	116	85	83	14	36.7	100	1	0	2
1526	60	2	2	27	1	1	1	A	143	92	100	14	37	100	2	1	2
1527	57	1	4	27	1	1	2	A	106	76	99	20	36.5	97	8	0	2
1528	36	1	2	27	1	1	2	A	127	75	82	20	36.6	100	3	1	2
1529	77	2	3	27	1	1	1	A	149	67	61	20	36.2	95	3	0	2
1530	21	2	4	27	1	2	1	A	131	89	100	16	37.8	99	5	0	2
1531	19	2	4	27	1	2	1	A	121	92	95	16	37.4	100	5	0	2
1532	82	1	3	27	1	1	2	A	137	67	79	20	37.7	98	1	0	2
1533	22	2	4	27	1	2	1	A	118	77	92	16	37.2	99	2	0	2
1534	24	2	4	27	1	2	1	A	136	92	98	16	37.5	99	2	0	2
1535	32	2	4	27	1	2	1	A	100	62	100	16	36.8	100	2	0	2
1536	20	2	4	27	1	2	1	A	129	82	89	16	36.3	99	5	0	2
1537	47	1	4	27	1	2	1	A	137	96	67	15	36.9	96	3	0	1
1538	37	2	4	27	1	1	1	A	114	67	109	16	36.9	100	8	0	1
1539	33	1	4	27	1	2	1	A	119	79	91	16	36.5	96	3	0	1
1540	21	1	5	27	1	1	1	A	142	65	104	20	37	97	8	0	1
1541	68	2	3	27	1	1	2	P	150	91	66	12	36.4	95	3	1	1
1542	39	1	4	27	1	2	1	A	130	87	101	16	37.2	98	8	0	1
1543	31	2	4	27	1	1	1	A	144	93	100	16	36.8	99	8	0	1
1544	22	1	4	27	1	2	1	A	126	77	78	18	37	100	7	0	1
1545	53	2	4	27	1	1	1	A	137	88	88	20	37.1	100	1	1	1
1546	31	2	2	27	1	1	1	A	135	87	80	20	36.8	100	4	0	1
1547	77	1	4	27	1	2	2	A	181	89	97	16	36.5	99	3	0	1
1548	47	2	2	27	1	1	2	A	85	54	138	20	40	98	2	1	2
1549	21	2	3	27	1	1	2	A	103	76	74	20	36.5	95	3	0	1
1550	70	1	3	27	1	1	1	A	134	89	85	16	36.6	97	3	0	1
1551	66	2	3	27	1	1	1	A	122	82	90	16	36.1	99	3	1	1
1552	75	1	4	27	1	1	1	A	159	85	89	16	35.7	99	2	0	1
1553	62	1	4	27	1	1	1	A	126	90	79	16	35.9	99	1	0	1
1554	67	1	4	27	1	1	1	A	138	83	71	18	36.2	98	1	1	1
1555	76	1	4	27	1	1	1	A	102	68	90	18	36.6	99	1	0	1
1556	25	1	5	27	1	1	1	A	132	79	122	18	37.3	97	8	0	1
1557	68	1	4	27	1	1	1	A	158	95	112	18	36.3	97	4	0	1
1558	65	1	1	27	1	1	2	A	66	45	108	20	36.6	93	1	1	1
1559	83	2	4	27	1	1	1	A	185	100	70	20	36.3	96	6	1	2
1560	61	1	3	27	1	1	2	A	116	82	133	20	38.7	96	6	1	2
1561	41	1	4	27	1	1	1	A	113	71	101	14	37.4	100	7	1	2
1562	26	1	4	27	1	2	1	A	136	83	99	16	36.3	97	7	0	2
1563	65	1	4	27	1	1	1	A	134	88	91	16	37.1	96	8	0	2
1564	89	2	3	27	1	1	1	A	168	66	52	22	36.5	92	6	1	1
1565	47	1	2	27	1	1	1	A	120	87	78	16	36.4	97	4	0	1
1566	26	1	4	27	1	2	2	A	131	61	83	19	36.6	100	8	0	2
1567	83	2	4	27	1	1	1	A	175	80	84	16	36.8	95	1	0	2
1568	38	2	4	27	1	1	1	A	112	72	94	16	36.5	100	8	0	2
1569	64	2	4	27	1	1	1	A	144	68	110	20	38.2	95	1	0	2
1570	56	1	4	27	1	1	1	A	132	90	78	16	36	98	1	0	2
1571	39	2	5	27	1	1	1	A	96	66	128	16	36.1	97	2	0	1
1572	62	2	3	27	1	2	1	A	158	92	59	16	36.1	97	3	1	1
1573	52	1	4	27	1	1	1	A	129	87	72	16	36.5	97	2	0	1
1574	58	2	2	27	1	1	2	A	110	80	78	12	36.5	100	3	1	1
1575	69	2	3	27	1	1	1	A	140	84	95	20	37	99	2	0	1
1576	57	2	4	27	1	1	2	A	179	95	82	20	37.5	100	4	0	1
1577	22	1	4	27	1	1	1	A	111	64	55	16	36	95	1	0	1
1578	66	1	4	27	1	1	1	A	166	77	87	16	36.7	98	3	0	1
1579	85	1	4	27	1	1	1	A	106	65	46	18	36.8	99	5	0	2
1580	39	2	3	27	1	1	2	A	104	90	105	20	35.9	100	1	1	2
1581	62	1	4	27	1	2	2	A	166	87	81	20	35.7	99	5	0	2
1582	60	1	4	27	1	1	2	A	166	78	134	20	36	100	8	0	2
1583	41	1	5	27	1	1	1	A	139	83	109	18	36.2	96	1	0	2
1584	62	1	3	27	1	1	1	A	224	126	76	16	35.7	98	4	0	2
1585	63	1	4	27	1	1	2	A	151	86	78	20	37	98	8	0	2
1586	63	1	3	27	1	1	2	A							8	0	2
1587	32	2	4	27	1	1	1	A	118	79	70	16	37	98	8	1	2
1588	32	2	4	28	1	2	1	A	111	53	76	16	36.2	98	2	0	2
1589	58	2	4	28	1	1	1	A	131	84	107	16	37.7	98	2	0	2
1590	40	2	4	28	1	1	1	A	126	72	73	16	36.1	98	7	0	2
1591	44	1	3	28	1	1	1	A	133	71	77	18	36.8	96	5	0	2
1592	70	1	3	28	1	1	1	A	102	50	63	12	36	96	8	1	1
1593	32	2	4	28	1	1	1	A	103	66	100	12	36.8	99	1	1	1
1594	80	2	2	28	1	1	2	A	117	69	98	16	37.3	100	6	1	2
1595	63	1	4	28	1	1	1	A	124	74	93	15	36.4	98	1	0	2
1596	59	1	2	28	1	1	1	A	167	95	60	15	35.6	100	4	0	2
1597	61	2	2	28	1	1	1	A	69	52	136	16	36	95	1	0	1
1598	74	1	4	28	1	1	1	A	159	88	77	16	36.4	100	1	0	1
1599	62	2	4	28	1	1	1	A	180	89	99	16	36.6	99	8	0	2
1600	21	1	3	28	1	1	1	A	156	83	74	16	36	97	8	0	2
1601	33	1	4	28	1	2	2	A	118	81	73	20	37	99	3	0	2
1602	51	1	4	28	1	1	1	A	166	120	100	16	36.1	98	1	0	2
1603	37	2	3	28	1	1	1	A	121	71	93	18	37.2	100	8	0	2
1604	38	1	3	28	1	1	1	A	131	75	61	18	35.8	99	3	0	2
1605	32	1	3	28	1	1	1	A	112	68	88	16	36	97	8	0	1
1606	58	2	4	28	1	1	1	A	146	74	84	16	36.7	98	8	0	1
1607	28	2	5	28	1	1	1	A	142	73	71	16	36.1	98	7	0	1
1608	30	1	4	28	1	1	1	A	173	90	88	16	38	97	2	0	1
1609	27	1	4	28	1	2	2	A	128	86	78	18	36.5	99	5	0	2
1610	67	2	4	28	1	1	2	A	150	79	60	14	36	98	4	0	2
1611	33	1	4	28	1	1	2	A	132	73	94	14	38.7	97	2	0	2
1612	73	2	4	28	1	1	1	A	108	75	65	16	36.9	99	4	0	2
1613	70	1	4	28	1	1	2	A	179	85	75	15	37.8	99	8	0	1
1614	61	2	4	28	1	1	1	A	162	82	71	16	36	97	1	0	1
1615	68	2	5	28	1	2	1	A	174	89	102	15	37.2	100	2	0	1
1616	85	2	4	28	1	1	1	A	149	77	95	16	38.3	95	1	0	1
1617	38	1	3	28	1	2	1	A	185	99	85	15	37	95	8	0	1
1618	36	2	4	28	1	1	1	A	115	67	74	16	36.9	98	8	0	2
1619	49	1	4	28	1	2	1	A	162	96	85	18	36.5	97	3	0	2
1620	52	2	2	28	1	1	2	A	154	91	72	18	37.2	100	4	0	2
1621	24	2	4	28	1	1	1	A	128	71	112	18	38.3	99	1	0	2
1622	24	2	4	28	1	2	1	A	119	76	78	18	36.6	100	8	0	2
1623	70	2	2	28	1	1	2	A	112	53	76	14	34.2	100	3	0	2
1624	30	1	4	28	1	1	1	A	111	65	111	20	37.6	97	2	0	2
1625	66	2	2	28	1	1	1	A	148	81	78	16	36.5	97	4	0	2
1626	47	1	4	28	1	2	2	A	116	70	87	14	35.6	99	3	0	2
1627	43	1	4	28	1	1	1	A	175	92	72	16	35.5	100	8	0	2
1628	35	1	4	28	1	1	1	A	131	94	76	16	35.8	100	2	0	2
1629	74	1	3	28	1	1	2	A	165	86	70	14	36.3	98	3	0	2
1630	70	2	2	28	1	1	1	A	140	89	104	18	39.6	89	4	1	2
1631	84	2	2	28	1	1	1	A	135	65	100	18	39.1	84	2	0	2
1632	19	1	3	28	1	1	1	A	154	91	78	18	37	100	3	1	2
1633	69	2	3	28	1	1	2	A	154	98	76	20	37.2	99	7	0	2
1634	80	2	2	28	1	1	2	A	75	50	100	17	35.8		6	1	2
1635	78	2	4	28	1	1	2	A	204	105	66	20	36	99	3	0	2
1636	85	2	4	28	1	1	2	A	108	80	93	20	37	95	3	0	1
1637	66	1	2	28	1	1	1	A	90	47	90	16	37.6	98	4	0	1
1638	34	2	3	28	1	1	1	A	116	82	88	16	36.4	100	3	0	1
1639	71	1	3	28	1	1	1	A	115	63	89	20	37.4	98	6	1	1
1640	68	2	3	28	1	1	1	A	175	94	82	16	37.1	98	3	0	1
1641	50	1	5	28	1	1	2	A	149	90	75	18	37	94	2	1	1
1642	26	1	4	28	1	2	1	A	166	91	78	16	36.8	98	2	0	1
1643	26	1	3	28	1	1	1	A	102	68	137	20	35.9	94	4	0	1
1644	32	1	3	28	1	1	1	A	112	67	87	18	37.3	97	1	0	2
1645	42	2	4	28	1	1	2	A	115	67	77	16	37.8	99	3	1	2
1646	82	1	2	28	1	1	2	A	100	61	100	13	37.5	94	6	1	2
1647	36	1	4	28	1	1	1	A	155	82	97	18	36.4	97	5	0	2
1648	60	1	3	28	1	1	2	A	166	122	108	16	37	99	4	0	2
1649	88	1	4	28	1	1	2	A	105	48	99	15	36.7	100	1	1	2
1650	27	2	4	28	1	2	1	A	126	73	100	18	36.2	97	8	0	2
1651	56	1	4	28	1	1	2	A	156	93	108	16	37	100	8	0	2
1652	23	2	3	28	1	1	1	A	120	80	80	16	36	98	3	0	1
1653	67	2	4	28	1	1	2	A	168	103	66	16	36.7	97	5	0	1
1654	81	2	2	28	1	1	1	A	126	56	95	17	38	98	2	1	2
1655	53	1	4	28	1	1	1	A	136	82	71	16	36	99	8	0	2
1656	59	1	4	28	1	1	2	A	118	71	50	16	36.9	96	6	1	2
1657	79	1	2	28	1	2	2	V	81	53	64	18	34.2		8	1	2
1658	40	2	4	28	1	1	1	A	94	65	67	17	36.6	99	1	1	2
1659	75	2	3	28	1	1	2	A	95	49	74	14	36.8	97	1	0	1
1660	65	1	3	28	1	1	1	A	140	74	62	18	36.2	98	1	0	1
1661	27	1	3	28	1	1	1	A	131	70	93	18	37.1	97	8	1	1
1662	64	2	3	28	1	1	1	A	140	79	116	18	38.4	97	2	0	1
1663	52	2	3	28	1	1	2	A	114	80	84	15	36.3	92	4	1	1
1664	85	1	5	28	1	2	2	A	147	83	130	15	36.4	99	5	0	1
1665	26	1	2	28	1	2	2	V	110	76	75	20	35.8	92	8	1	2
1666	45	2	3	28	1	1	2	A	134	86	72	20	36.3	100	3	0	1
1667	67	1	4	28	1	1	1	A	110	89	116	20	36.9	96	2	1	1
1668	38	1	4	28	1	1	1	A	141	90	77	16	35.8	100	7	0	1
1669	37	2	5	28	1	1	1	A	147	97	86	10	36.7	99	2	0	2
1670	75	2	3	28	1	1	2	A	126	73	82	18	36.8	93	4	0	2
1671	59	2	4	28	1	2	1	A	174	94	68	10	36.4	100	5	0	2
1672	69	1	2	28	1	1	2	A	123	63	69	18	36.4	98	4	1	2
1673	50	1	3	28	1	1	1	A	133	85	60	10	36.1	100	7	0	2
1674	23	1	4	28	1	1	1	A	100	62	103	10	36.7	99	1	0	2
1675	23	2	4	28	1	1	1	A	104	69	81	10	36.9	100	1	0	2
1676	62	2	2	28	1	1	2	A	73	55	123	20	37.4	100	1	1	2
1677	80	1	3	28	1	1	1	A	187	90	100	12	36.7	96	3	0	2
1678	19	2	4	28	1	1	1	A	129	66	83	16	36.6	98	8	0	2
1679	36	1	2	28	1	1	1	A	142	97	84	16	36.8	98	4	0	2
1680	26	1	4	28	1	1	2	A	111	66	107	15	35.7	100	4	0	2
1681	40	1	2	28	1	1	1	A	156	93	109	16	37.6	98	4	0	2
1682	46	1	4	28	1	1	1	A	153	86	110	16	39.8	98	7	0	2
1683	33	2	5	28	1	1	1	A	166	77	122	16	36	98	7	0	2
1684	48	2	3	28	1	1	1	A	185	103	86	16	36.5	98	4	0	2
1685	66	2	4	28	1	1	2	A	129	68	92	14	36.9	100	6	0	2
1686	66	2	3	28	1	1	1	A	154	85	85	12	37.3	99	3	0	1
1687	42	1	4	28	1	1	1	A	163	84	100	12	36.6	95	8	0	1
1688	60	1	4	28	1	1	1	A	131	56	56	12	36.5	99	2	0	1
1689	79	1	4	28	1	1	1	A	172	87	77	16	36	97	1	0	1
1690	82	2	2	28	1	1	1	A	143	68	73	18	36.8	99	4	0	1
1691	25	2	4	28	1	1	1	A	117	71	95	18	36.7	98	1	0	1
1692	81	1	4	28	1	1	1	A	122	77	76	16	36.8	98	1	0	1
1693	75	1	4	28	1	1	2	A	143	83	81	16	37.8	81	1	1	1
1694	45	2	4	28	1	1	1	A	112	65	91	14	36.4	100	1	0	2
1695	25	1	3	28	1	1	2	A	142	80	90	18	35.9	99	1	0	2
1696	39	2	4	28	1	1	1	A	119	60	72	14	36.9	100	1	0	2
1697	68	2	3	28	1	1	2	A	112	67	74	17	37.3	99	3	1	1
1698	56	2	3	28	1	1	1	A	168	80	107	17	36.2	100	1	1	1
1699	53	1	4	28	1	1	1	A	103	80	82	14	36.1	100	1	1	1
1700	22	2	2	28	1	1	1	A	160	90	100	18	36.5	100	8	1	1
1701	27	2	4	28	1	1	1	A	112	62	105	18	38.7	98	2	0	2
1702	85	1	4	28	1	1	1	A	167	65	92	16	36.4	65	1	0	1
1703	60	2	4	28	1	1	1	A	170	80	107	16	36.9	98	6	0	1
1705	76	1	2	28	1	1	2	A	178	83	72	18	37.2	99	4	1	1
1706	61	2	3	28	1	1	2	A	133	79	69	18	35.8	99	3	0	2
1707	57	1	3	28	1	1	2	A	188	92	90	18	36.3	99	3	1	2
1708	31	2	4	28	1	1	1	A	113	74	84	16	37.3	98	1	0	2
1709	34	2	4	28	1	1	1	A	120	55	74	16	37.6	100	1	0	2
1710	57	1	4	28	1	1	1	A	162	89	73	18	36.1	97	1	0	2
1711	75	1	4	28	1	1	2	A	144	91	105	16	35.9	100	4	0	2
1712	38	1	4	28	1	1	1	A	163	112	108	16	36	96	1	0	1
1713	66	1	4	28	1	1	1	A	118	70	83	16	36	97	1	1	1
1714	34	2	5	28	1	1	1	A	132	74	103	16	36.4	97	1	0	1
1715	31	2	3	28	1	1	1	A	131	82	76	16	36.7	100	5	0	1
1716	43	2	4	28	1	1	1	A	127	87	103	16	36.9	98	2	0	1
1717	57	2	4	28	1	1	1	A	105	73	77	16	36	97	1	0	1
1718	25	1	5	28	1	1	1	A	176	99	96	16	36.9	97	5	0	1
1719	38	2	4	28	1	2	1	A	135	70	94	16	36.7	100	7	0	1
1720	32	1	4	28	1	2	1	A	131	63	71	16	37	97	5	0	1
1721	67	2	4	28	1	1	1	A	119	65	91	16	36.9	97	1	0	1
1722	75	2	4	28	1	1	1	A	133	64	94	16	38.8	98	4	1	2
1723	24	2	4	28	1	1	1	A	121	76	108	14	36.5	100	4	0	2
1724	23	2	4	28	1	1	1	A	119	84	84	12	36.2	96	1	0	2
1725	71	1	4	28	1	1	1	A	151	87	116	18	36.1	95	7	0	2
1726	59	2	4	28	1	1	1	A	125	65	85	18	37.1	96	1	0	1
1727	48	2	4	28	1	1	2	A	153	83	72	20	36.7	100	4	0	1
1728	41	2	4	28	1	1	1	A	107	70	71	18	36.8	96	2	1	1
1729	79	1	4	28	1	1	1	A	90	55	100	18	36	100	4	1	1
1730	53	1	2	28	1	2	2	V	137	81	76	22	35	98	8	0	1
1731	36	1	2	28	1	1	1	A	158	109	108	18	36.7	98	4	0	1
1732	67	1	3	28	1	1	2	A	176	79	102	16	35.7	100	1	0	2
1733	49	1	4	28	1	1	1	A	154	96	80	16	36	97	1	0	2
1734	50	2	3	28	1	1	2	A	156	69	72	16	36	100	3	0	2
1735	74	1	3	28	1	1	1	A	156	91	98	16	36.8	97	3	0	2
1736	30	2	4	28	1	1	1	A	119	77	88	16	39.1	96	2	0	2
1737	52	2	4	28	1	2	1	A	138	76	79	16	36.5	96	7	1	1
1738	64	2	5	28	1	1	1	A	149	78	103	18	36.2	97	2	0	1
1739	78	1	2	28	1	1	2	A	131	83	130	18	37.6	100	6	1	1
1740	60	1	4	28	1	1	1	A	148	92	67	16	36.3	98	5	0	1
1741	23	2	4	28	1	2	1	A	128	70	130	16	37	99	3	0	2
1742	27	2	4	28	1	1	1	A	92	53	114	20	36.3	99	6	1	2
1743	30	1	4	28	1	2	1	A	129	61	83	16	37	99	7	0	2
1744	82	2	3	28	1	1	2	A	180	83	75	16	36.5	100	3	1	1
1745	80	2	4	28	1	1	2	A	107	64	67	18	37.6	100	5	0	2
1746	60	1	4	28	1	2	1	A	111	81	76	18	36.1	99	4	0	2
1747	42	1	4	28	1	2	1	A	156	98	59	18	36.2	99	2	0	2
1748	21	2	4	28	1	1	1	A	147	81	75	20	36.5	100	1	0	2
1749	19	2	4	28	1	1	1	A	136	74	100	16	37.3	99	2	0	2
1750	61	1	4	28	1	1	2	A	151	77	96	20	36.9	96	8	0	2
1751	85	1	4	28	1	1	1	A	121	75	70	16	37.4	100	2	0	1
1752	49	1	3	28	1	1	2	A	127	102	202	20	36.8	98	4	1	1
1753	78	1	4	28	1	1	1	A	143	88	110	18	37	100	6	1	1
1754	58	1	4	28	1	1	1	A	124	74	78	16	37.6	100	2	0	1
1755	66	1	1	28	1	1	1	A	62	46	50	22	36	100	1	1	1
1756	39	2	3	28	1	1	1	A	110	66	90	16	36.1	100	3	0	1
1757	58	1	3	28	1	1	1	A	96	63	70	18	36.4	100	1	0	1
1758	91	1	4	28	1	1	1	A	145	75	78	16	36.3	95	3	0	2
1759	60	1	1	28	1	1	2	P	220	140	120	20	36	83	6	1	2
1760	53	2	5	28	1	1	1	A	174	94	90	20	36.5	100	2	0	2
1761	76	1	3	28	1	1	2	A	153	86	100	18	36.7	97	3	0	2
1762	38	2	4	28	1	1	1	A	107	52	87	16	36.9	98	1	1	1
1763	21	2	4	28	1	1	1	A	132	71	94	16	36.4	95	1	0	1
1764	33	2	3	28	1	1	2	A	109	76	80	18	36.4	98	3	0	1
1765	35	2	4	28	1	2	1	A	117	56	64	16	36.4	100	3	0	1
1766	20	2	4	28	1	1	1	A	131	84	72	16	36.8	100	1	0	1
1767	63	1	4	28	1	2	2	A	169	92	99	20	35.5	97	5	1	1
1768	24	2	4	28	1	1	1	A	133	72	143	16	38.2	98	1	0	2
1769	34	1	4	28	1	1	1	A	144	93	82	18	36.5	100	8	0	2
1770	21	2	4	28	1	1	1	A	98	55	92	18	36.2	100	1	0	2
1771	46	2	4	28	1	1	2	A	167	74	79	20	37.1	100	7	0	2
1772	54	1	3	28	1	1	2	A	237	132	90	20	36.4	97	3	1	2
1773	70	2	3	28	1	1	1	A	168	85	103	16	36.5	96	6	0	2
1774	64	1	4	28	1	1	1	A	162	93	108	16	36.5	96	8	0	2
1776	79	1	4	28	1	1	1	A	136	76	70	20	36.5	100	8	0	2
1777	80	1	3	28	1	1	1	A	133	63	68	24	39.1	92	2	0	2
1778	24	2	4	28	1	1	1	A	108	66	78	16	36.3	100	2	0	1
1779	19	2	4	28	1	1	1	A					37.2		1	0	1
1780	57	2	3	28	1	1	2	A	139	72	77	14	36.1	94	3	0	1
1781	70	2	3	28	1	2	2	A	132	88	76	20	36.7	97	5	0	1
1782	46	1	4	28	1	1	1	A	131	73	81	20	36.9	99	8	0	1
1783	82	1	3	28	1	1	2	A	165	77	81	20	36.3	100	3	0	1
1784	80	2	3	28	1	1	1	A	97	47	77	20	37.1	98	6	1	1
1785	52	1	2	28	1	1	1	A	114	82	80	18	36.5	96	1	0	1
1786	21	2	4	28	1	1	1	A	112	66	112	18	38	97	6	0	1
1787	23	1	3	28	1	1	1	A	134	84	66	18	36.2	97	8	0	1
1788	37	2	5	28	1	1	1	A	139	83	95	18	36.9	99	7	0	1
1789	61	2	3	28	1	1	1	A	126	81	79	14	36.4	96	3	0	1
1790	21	2	4	28	1	1	1	A	109	57	82	12	36.4	98	1	1	1
1791	78	2	4	28	1	1	1	A	132	58	93	18	36.5	100	6	0	1
1792	71	1	3	28	1	1	2	A	117	51	67	20	37	95	3	1	1
1793	33	2	3	28	1	1	1	A	147	69	90	18	36.9	100	3	0	2
1794	57	1	4	28	1	1	2	A	115	81	98	20	38	96	2	0	2
1795	91	2	2	28	1	1	2	V	118	75	131	28	37.5	96	3	1	1
1796	73	1	2	28	1	1	2	A	114	78	99	20	37.2	93	4	1	1
1797	52	1	4	28	1	1	1	A	140	86	60	22	36.8	98	1	1	1
1798	58	1	3	28	1	2	1	A	202	94	88	20	36.8	98	3	0	1
1799	39	2	4	28	1	2	2	A	111	77	74	16	36.8	100	7	0	1
1800	70	2	4	28	1	1	2	A	118	72	117	20	37.1	96	1	0	1
1801	78	1	4	28	1	2	2	A	157	74	78	16	34.5	95	5	0	1
1802	42	1	4	28	1	1	1	A	136	80	60	20	37	100	3	0	1
1803	54	1	5	28	1	1	1	A	108	66	100	18	36.5	100	1	0	1
1804	71	2	4	28	1	1	1	A	119	61	88	16	36.8	100	1	0	1
1805	23	2	4	28	1	1	1	A	131	86	80	20	36.5	100	3	0	1
1806	83	1	2	28	1	1	2	A	149	77	53	20	35.9	98	4	1	1
1807	94	1	4	28	1	1	1	A	90	41	78	20	36	98	4	0	2
1808	76	2	4	28	1	1	1	A	121	65	88	20	36.7	98	6	0	2
1809	31	2	5	28	1	1	1	A	112	73	107	18	36.9	98	7	0	1
1810	31	2	5	28	1	2	1	A	110	59	90	18	36.8	99	5	0	1
1811	87	1	3	28	1	1	2	A	91	52	119	18	37	98	1	1	1
1812	75	1	2	28	1	2	2	A	145	82	57	20	36.1	99	3	1	1
1813	59	1	3	28	1	1	1	A	115	69	104	18	36.7	95	1	1	1
1814	50	2	5	28	1	1	1	A	138	67	97	20	37.2	94	6	0	1
1815	53	2	4	28	1	1	1	A	136	84	102	16	37.7	97	8	0	2
1816	61	1	2	28	1	1	2	A	87	60	93	20	36.8	94	4	1	2
1817	51	1	5	28	1	1	1	A	146	73	114	20	36.9	97	5	1	1
1818	27	1	4	28	1	1	2	A	145	87	78	20	37.1	98	1	0	1
1819	66	1	4	28	1	1	1	A	133	81	59	16	36.4	98	1	1	1
1820	68	1	5	28	1	1	1	A	150	85	98	16	36.8	94	8	0	1
1821	60	1	4	28	1	1	1	A	126	80	75	16	36.8	97	4	0	1
1822	82	2	4	28	1	1	1	A	92	46	80	16	37.1	95	3	0	1
1823	37	2	4	28	1	1	2	A	143	83	90	20	37.2	96	8	0	1
1824	69	2	1	28	1	1	1	A	70	50	92	16	36	100	1	1	1
1825	62	2	4	28	1	1	1	A	104	73	78	18	37.2	96	8	1	1
1826	81	1	5	28	1	1	2	A	145	68	69	15	36.5	99	1	0	1
1827	45	1	4	28	1	1	1	A	131	79	60	17	36.4	98	8	0	1
1828	62	2	4	28	1	2	1	A	148	83	66	16	37.2	96	5	0	1
1829	63	1	3	28	1	1	1	A	169	94	84	16	36.5	99	3	0	1
1830	31	2	4	28	1	1	1	A	120	74	116	16	38.4	98	2	0	2
1831	24	1	4	28	1	1	1	A	116	55	83	16	36.5	98	1	0	2
1832	68	1	2	28	1	1	1	A	188	89	90	18	36.8	97	4	0	2
1833	50	2	4	28	1	1	1	A	105	63	74	20	36.3	100	1	0	2
1834	33	1	5	28	1	2	1	A	155	85	107	18	37	96	5	0	2
1835	24	1	4	28	1	1	1	A	122	82	88	16	37.5	97	1	0	2
1836	89	1	4	28	1	1	1	A	98	50	83	20	36.2	84	6	1	2
1837	23	1	3	28	1	1	1	A	115	70	73	16	37	96	3	0	2
1838	36	2	4	28	1	1	2	A	128	77	111	20	39.6	100	2	0	2
1839	83	1	4	28	1	1	2	A	138	87	90	21	38	100	4	0	1
1840	42	2	4	28	1	1	1	A	150	95	85	18	36.3	99	8	0	1
1841	36	2	4	28	1	1	1	A	166	114	80	14	37	98	3	0	2
1842	65	1	5	28	1	1	1	A	127	92	99	15	36	98	2	1	1
1843	83	2	5	28	1	1	2	A	195	81	82	20	37.1	98	1	0	1
1844	23	2	4	28	1	1	1	A	124	70	75	18	36.5	98	4	0	1
1845	20	1	4	28	1	1	1	A	120	88	95	15	36.6	98	6	0	1
1846	66	2	3	28	1	1	1	A	139	82	103	18	36.9	98	3	1	1
1847	22	2	5	28	1	1	1	A	182	102	97	18	36	98	2	1	1
1848	53	1	4	28	1	1	1	A	118	88	85	15	36.5	98	1	0	1
1849	69	2	5	28	1	2	2	A	143	108	109	20	39.3	100	5	0	1
1850	49	1	5	28	1	2	1	A	151	108	100	15	37.3	98	8	0	2
1851	33	1	4	28	1	1	2	A	136	74	124	20	39	97	1	0	2
1852	76	2	3	28	1	1	1	A	168	88	96	15	36.4	91	6	0	2
1853	59	2	3	28	1	1	2	A	176	94	82	20	36.2	95	3	1	2
1854	58	1	4	28	1	1	1	A	126	84	121	18	37.1	96	7	0	2
1855	78	2	4	28	1	2	2	A	126	64	80	20	36.8	96	3	0	1
1856	77	2	4	28	1	1	1	A	138	80	89	15	36.9	98	8	0	1
1857	52	1	5	28	1	2	1	A	152	86	80	15	36.8	97	2	0	1
1858	60	1	4	28	1	2	1	A	104	58	77	15	36.8	100	3	1	1
1859	48	1	4	28	1	1	1	A	104	61	99	16	37.6	100	8	1	2
1860	58	1	4	28	1	1	1	A	103	69	93	14	37	96	2	0	2
1861	40	1	4	28	1	1	1	A	98	63	93	14	36.6	97	1	0	2
1862	48	1	3	28	1	1	1	A	118	93	89	14	35.9	100	3	0	2
1863	57	2	4	28	1	1	1	A	149	86	124	14	37.1	100	8	0	2
1864	52	1	4	28	1	1	1	A	103	94	120	18	36.8	95	1	0	2
1865	63	2	5	28	1	1	1	A	97	67	79	16	36.7	96	7	0	2
1866	62	1	4	28	1	1	1	A	101	73	110	18	36.6	100	2	0	2
1867	99	1	4	28	1	2	1	A	148	84	72	18	36	95	8	0	2
1868	49	2	4	28	1	1	1	A	121	69	68	16	36.5	99	7	0	2
1869	48	2	4	28	1	2	1	A	155	99	88	18	37.2	98	1	0	1
1870	39	1	5	28	1	2	1	A	128	70	71	16	36.2	99	8	0	1
1871	71	1	4	28	1	1	1	A	112	73	102	16	36.1	97	4	0	1
1872	64	1	3	28	1	1	1	A	131	83	79	18	36.7	97	8	1	1
1873	78	2	3	28	1	1	2	A	95	58	70	20	36.8	98	2	1	1
1874	34	2	4	28	1	1	1	A	110	63	91	16	37.6	100	2	0	1
1875	80	2	4	28	1	1	1	A	164	70	85	18	37.3	97	1	0	1
1876	69	1	5	28	1	2	1	A	178	95	67	18	36.3	98	5	0	1
1877	75	1	3	28	1	1	1	A	111	65	104	18	37	94	6	0	1
1878	65	2	4	28	1	1	2	A	125	76	95	20	37.5	98	2	1	1
1879	28	1	4	28	1	1	1	A	137	84	96	18	36.6	97	3	0	1
1880	75	2	3	28	1	2	2	A	133	68	69	20	37.1	96	3	0	1
1881	38	1	2	28	1	1	2	A	117	76	68	18	37.4	98	1	1	1
1883	31	2	4	28	1	1	1	A	114	74	114	16	38.3	96	2	0	2
1884	50	2	4	28	1	1	1	A	117	57	68	16	36.6	89	8	0	2
1885	62	1	3	28	1	1	2	A	174	110	138	20	36.4	94	6	1	2
1886	68	2	3	28	1	1	1	A	159	82	69	14	36.3	99	3	0	2
1887	46	2	4	28	1	1	1	A	104	66	90	18	38	98	2	1	2
1888	67	2	4	28	1	1	1	A	153	78	75	16	36.9	97	8	0	2
1889	78	2	4	28	1	1	2	A	144	74	99	20	37.2	99	5	0	2
1890	59	1	2	28	1	1	2	A	111	64	96	20	36.8	96	3	0	1
1891	42	1	4	28	1	1	1	A	138	81	58	18	36.1	98	1	0	1
1892	51	2	2	28	1	1	2	A	148	86	87	20	36.9	100	3	0	2
1893	69	1	4	28	1	1	2	A	136	69	100	20	40.2	95	2	0	2
1894	55	2	3	28	1	1	1	A	116	69	77	16	36.6	97	1	0	2
1895	51	2	4	28	1	2	1	A	102	63	78	18	37	99	4	0	2
1896	23	2	3	28	1	1	1	A	97	58	113	18	38.2	100	1	1	2
1897	72	2	4	28	1	2	2	A	103	63	53	20	36.8	98	5	1	2
1898	48	2	3	28	1	1	1	A	106	68	85	18	37.4	100	1	0	2
1899	49	2	2	28	1	2	2	P	80	50	84	20	35	98	8	1	1
1900	73	2	4	28	1	1	1	A	139	87	82	16	37	97	8	0	1
1901	65	2	4	28	1	1	1	A	134	76	64	16	37.4	99	5	0	1
1902	27	2	5	28	1	1	1	A	109	72	78	16	36.8	100	5	0	1
1903	66	2	5	28	1	1	1	A	138	82	100	16	36.1	97	8	0	1
1904	71	1	4	28	1	1	2	A	124	73	68	20	35.7	98	5	0	1
1905	77	2	4	28	1	1	1	A	103	52	104	16	37.5	97	2	0	1
1906	30	2	4	28	1	1	2	A	94	59	101	20	36.5	100	4	1	1
1907	59	1	4	28	1	1	1	A	181	112	84	19	36.7	96	7	0	1
1908	28	2	4	28	1	1	2	A	154	95	95	20	37.1	100	1	0	1
1909	75	2	4	28	1	1	1	A	191	79	78	16	38.2	96	1	0	1
1910	68	1	2	28	1	1	2	A	178	131	131	20	36.9	92	6	1	2
1911	59	2	2	28	1	1	1	A	143	81	75	16	36.9	99	3	0	2
1912	24	2	5	28	1	2	2	A	120	80	80	20	36.1	95	8	0	2
1913	74	2	3	28	1	1	1	A	107	74	75	16	36.2	99	1	1	2
1914	86	2	4	28	1	1	1	A	185	80	72	16	36.8	100	1	1	2
1915	50	2	3	28	1	1	2	A	139	95	78	20	36.5	98	1	0	2
1916	57	2	4	28	1	1	1	A	176	107	100	16	37.9	97	8	0	2
1917	69	2	3	28	1	1	2	A	100	60	70	20	35.8	98	1	1	2
1918	54	1	4	28	1	1	1	A	152	102	100	16	36.7	98	1	0	2
1919	63	1	4	28	1	2	2	A	180	97	109	20	36.5	99	8	0	2
1920	62	2	4	28	1	1	1	A	115	82	97	16	36.4	99	1	0	2
1921	33	1	4	28	1	1	1	A	124	79	87	16	37	98	2	0	2
1922	35	1	4	28	1	1	1	A	135	89	85	16	36.5	96	5	0	2
1923	36	1	4	28	1	1	1	A	122	79	58	16	36.9	98	1	1	2
1924	52	1	4	28	1	1	1	A	131	83	59	22	36	99	1	0	2
1925	78	2	2	28	1	1	2	A	86	54	125	16	39.5	98	6	1	2
1926	23	1	4	28	1	2	1	A	109	58	78	20	36.4	99	7	0	2
1927	32	2	4	28	1	1	1	A	109	58	95	16	36.2	98	1	0	2
1928	29	1	3	28	1	1	1	A	110	71	53	16	36.5	98	4	0	2
1929	25	2	4	28	1	1	2	A	119	74	115	16	37	100	1	0	2
1930	21	1	4	28	1	1	1	A	111	65	97	12	36.8	97	1	0	2
1931	67	1	4	28	1	1	1	A	141	76	64	12	36.1	99	1	0	2
1932	70	1	4	28	1	1	2	A	168	103	102	20	36.8	99	1	0	2
1933	50	1	5	28	1	1	1	A	150	91	61	18	36.6	98	7	0	2
1934	40	2	5	28	1	1	1	A	124	85	87	18	36.4	99	8	0	2
1935	71	1	4	28	1	1	2	A	171	88	113	20	36.5	97	6	0	1
1936	65	1	4	28	1	1	1	A	130	82	105	16	35.8	100	2	0	2
1937	21	2	4	28	1	1	1	A	112	81	115	12	38.3	98	2	0	2
1938	45	2	4	28	1	1	1	A	156	100	97	18	37.4	99	5	0	1
1939	60	1	4	28	1	1	1	A	104	73	86	18	37.2	97	2	0	1
1940	49	2	4	28	1	1	1	A	126	84	57	12	36.5	99	2	1	1
1941	53	1	3	28	1	1	1	A	65	40	83	12	36.5	97	1	1	1
1942	61	1	3	28	1	1	2	A	102	51	91	18	36.4	100	8	1	2
1943	30	2	4	28	1	1	1	A	106	69	107	16	38.4	98	2	0	2
1944	77	1	3	28	1	1	2	A	99	76	102	20	37	96	4	1	2
1945	68	2	5	28	1	2	1	A	146	66	69	18	36.7	98	4	0	2
1946	46	1	4	28	1	1	1	A	150	97	73	16	36.8	98	5	0	2
1947	47	2	4	28	1	1	1	A	149	95	95	18	36.8	99	1	0	1
1948	55	1	3	28	1	1	1	A	134	97	85	16	36.9	97	8	0	1
1949	66	1	3	28	1	2	1	A	141	84	100	18	36.4	100	3	1	1
1950	69	2	3	28	1	1	1	A	131	78	92	18	37.2	97	1	1	1
1951	34	2	3	28	1	1	1	A	110	82	81	20	36.7	100	1	1	1
1952	52	1	4	28	1	1	2	A	167	105	59	20	35.9	99	4	0	2
1953	25	2	5	28	1	2	2	A	123	60	104	20	35.3	100	5	0	2
1954	38	2	4	28	1	1	1	A	138	94	93	16	37	97	7	0	2
1955	91	2	3	28	1	1	2	A	182	94	80	20	37.1	95	6	1	2
1956	30	1	5	28	1	1	1	A	120	70	76	16	36.4	98	2	0	2
1957	42	1	3	28	1	1	2	A	131	80	98	16	36.4	97	3	0	1
1958	44	1	4	28	1	1	1	A	122	87	84	16	36.9	95	2	0	1
1959	84	2	3	28	1	1	2	A	154	70	74	16	36.9	97	6	1	1
1960	65	2	4	28	1	1	1	A	116	82	85	16	36.7	98	8	0	1
1961	46	1	1	28	1	1	1	A	86	51	115	22	35.8	98	4	0	1
1962	69	1	3	28	1	1	2	A	130	74	146	18	39.3	95	2	1	1
1963	22	2	4	28	1	2	2	A	114	68	63	16	36.8	100	3	0	1
1964	66	2	4	28	1	1	1	A	177	83	77	14	36.4	99	1	0	2
1965	42	2	4	28	1	1	2	A	137	83	81	20	36.8	100	1	0	2
1966	45	2	4	28	1	1	2	A	138	81	65	20	36.5	99	1	0	2
1967	61	1	4	28	1	1	1	A	147	91	100	16	36	98	3	1	2
1968	30	2	4	28	1	1	1	A	128	84	72	16	36.5	100	1	0	2
1969	90	1	4	28	1	1	2	A	137	91	82	18	36.4	97	8	0	2
1970	64	2	4	28	1	1	2	A	178	90	121	18	36.5	99	8	0	2
1971	86	2	4	28	1	1	2	A	162	73	82	20	36.2	96	5	1	2
1972	24	2	4	28	1	2	1	A	129	90	74	18	36.8	99	8	0	1
1973	71	1	4	28	1	1	1	A	150	77	63	16	36	98	3	0	1
1974	73	2	4	28	1	1	1	A	154	98	75	18	36.2	99	1	0	1
1975	73	2	3	28	1	1	1	A	129	86	77	24	36	97	6	0	2
1976	26	2	4	28	1	1	2	A	101	63	112	16	36.7	97	1	0	2
1977	70	1	4	28	1	1	1	A	110	64	112	28	38.8	97	2	1	2
1978	43	1	5	28	1	2	1	A	112	76	73	16	36.7	97	2	0	1
1979	26	2	4	28	1	1	1	A	102	70	70	16	36.4	98	1	0	1
1980	20	2	4	28	1	1	1	A	103	73	103	19	37	98	4	0	1
1981	69	2	4	28	1	1	1	A	159	72	114	22	37.9	95	2	1	1
1982	73	1	4	28	1	1	2	A	147	72	113	20	37.3	97	4	1	2
1983	79	1	2	28	1	1	2	A	129	105	87	20	36.2	100	4	0	1
1984	76	2	4	28	1	2	2	A	114	64	97	16	36.7	96	5	0	1
1985	39	1	4	28	1	1	1	A	132	85	97	16	37.8	96	3	0	1
1986	74	1	5	28	1	1	1	A	130	65	84	16	36.8	99	2	0	1
1987	50	1	3	28	1	1	1	A	168	84	61	14	36.6	99	8	0	2
1988	20	1	4	28	1	1	2	A	122	79	71	20	36.1	97	1	0	2
1989	36	1	5	28	1	2	1	A	149	92	104	16	36.4	96	8	0	2
1990	23	1	4	28	1	1	1	A	131	90	88	20	37.6	97	6	0	1
1991	69	2	4	28	1	1	2	A	149	110	104	16	36.3	94	2	1	1
1992	77	1	3	28	1	1	2	A	147	78	60	20	36.7	99	3	1	1
1993	83	2	3	28	1	1	1	A	130	81	90	14	36.3	95	4	0	1
1994	39	1	3	28	1	1	1	A	151	115	123	18	37	99	6	1	1
1995	25	2	4	28	1	1	1	A	114	81	67	16	36.3	97	1	1	2
1996	19	2	4	28	1	1	1	A	118	80	111	16	36.7	99	4	0	2
1997	81	2	3	28	1	1	1	A	119	72	66	16	36	99	1	0	1
1998	57	1	2	28	1	1	2	A	120	77	70	20	36.5	100	3	0	1
1999	69	1	3	28	1	1	1	A	136	87	72	16	36.6	98	3	1	1
2000	40	2	4	28	1	1	1	A	140	96	85	16	36.5	99	8	0	2
2001	28	1	5	28	1	2	1	A	138	98	91	16	36.5	98	2	0	2
2002	26	2	4	28	1	1	1	A	128	88	82	16	36.3	100	8	0	2
2003	58	1	4	28	1	1	1	A	121	84	87	12	36.5	98	3	0	2
2004	73	1	3	28	1	1	2	A	204	96	85	20	36.5	99	8	0	1
2005	59	2	3	28	1	2	1	A	142	76	63	16	36.5	100	3	0	1
2006	59	1	3	28	1	1	2	A	165	91	60	20	36.6	96	8	0	1
2007	22	1	4	28	1	1	1	A	131	81	81	16	36	100	3	0	1
2008	26	1	4	28	1	1	1	A	143	85	87	16	36	98	3	0	1
2009	20	2	4	28	1	2	1	A	126	72	98	16	36.3	97	7	0	2
2010	72	1	3	28	1	1	1	A	132	80	116	18	36.4	100	3	0	2
2011	51	2	3	28	1	1	1	A	131	81	105	18	36	99	8	0	2
2012	21	2	4	28	1	2	2	A	102	67	80	20	37.4	100	3	0	2
2013	64	1	5	28	1	1	1	A	154	103	108	20	37.7	96	1	0	2
[truncated: 71,777 more rows]

## Sheet: Coding
Coding
Age	Continuous variable	Min 19, Max 102, years
Gender	Norminal variable	1.Male	2. Female
Medical_Nonmedical	Norminal variable	1. Medical illness	2. Nonmedical illness
Mode_of_arrival	Norminal variable	1. Other vehicle	2. Ambulance
Complaint_category	Norminal variable	1. Gastrointestinal	2. General	3. Neurology	4. Cardiovascular	5. Orthopedics	6. Respiratory	7. Skin	8. Others
KTAS_value	Ordinal variable	Each KTAS level
No_of_ER_patients	Continuous variable	Number of ED patients
Overcrowding	Ordinal variable	1 Non-overcrowding group	2 Low overcrowding group	3 High overcrowding group
Total_admission	Norminal variable	0. Discharged from ED	1. Admission
Arrival time	Norminal variable	1.Day shift time arrival	2.Non-day shift time arrival

## Sheet: Sheet3
NEDIS 코드집
항목명	코드번호	주의사항
질병/질병외	1. 질병, 2 질병외	3은 진료외방문, 4 접수취소, 9. 미상항목들은 연구에서 제외할 것이므로 삭제할 것
내원수단	1,2,3,4는 구급차로 그외는 도보로 코딩
응급실 진료 결과
	퇴원 11~28,88,99
	입원 31~38
	ICU입원 32,34
	ER Death 41~48
	OP 33,34
		입원후 결과
	Hospital death 4
	그외는 모두 일반퇴원
KTAS 대분류 항목
AA	물질오용
AB	정신건강
AC	신경과
AD	안과
AE	코질환
AF	귀질환
AG	이비인후과-입,인후,경부
AH	호흡기
AI	심혈관
AJ	소화기
AK	산부인과
AL	비뇨기과
AM	정형외과
AN	외상
AO	환경손상
AP	피부
AQ	일반
